# Supplementary material for: Visible-Light-Promoted Iridium(III)-Catalyzed Acceptorless Dehydrogenation of N-Heterocycles at Room Temperature
Source: ACS Catal. 2022 May 10;12(10):6238–45. doi: 10.1021/acscatal.2c01224 (PMC9128065; doi:10.1021/acscatal.2c01224)
Supplement: Supplementary file 2 — cs2c01224_si_002.cif [file cs2c01224_si_002.cif]

data_str2213
_audit_creation_date               2022-04-27
_audit_creation_method
;
Olex2 1.3
(compiled 2020.11.12 svn.r5f609507 for OlexSys, GUI svn.r6408)
;
_shelx_SHELXL_version_number       '2018/3'
_audit_contact_author_address      ?
_audit_contact_author_email        ?
_audit_contact_author_name         ''
_audit_contact_author_phone        ?
_publ_contact_author_id_orcid      ?
_publ_section_references
;
Dolomanov, O.V., Bourhis, L.J., Gildea, R.J, Howard, J.A.K. & Puschmann, H.
 (2009), J. Appl. Cryst. 42, 339-341.

Sheldrick, G.M. (2008). Acta Cryst. A64, 112-122.

Sheldrick, G.M. (2015). Acta Cryst. C71, 3-8.
;
_chemical_name_common              ?
_chemical_name_systematic          ?
_chemical_formula_moiety           'C37 H43 Ir N4 O, C D4 O'
_chemical_formula_sum              'C38 H43 D4 Ir N4 O2'
_chemical_formula_weight           788.02
_chemical_melting_point            ?
_chemical_oxdiff_formula           'C H N O Ir'
loop_
  _atom_type_symbol
  _atom_type_description
  _atom_type_scat_dispersion_real
  _atom_type_scat_dispersion_imag
  _atom_type_scat_source
 'C' 'C' 0.0181 0.0091 'International Tables Vol C Tables 4.2.6.8 and 6.1.1.4'
 'H' 'H' 0.0000 0.0000 'International Tables Vol C Tables 4.2.6.8 and 6.1.1.4'
 'D' 'D' 0.0000 0.0000 'International Tables Vol C Tables 4.2.6.8 and 6.1.1.4'
 'Ir' 'Ir' -4.7710 6.5667
 'International Tables Vol C Tables 4.2.6.8 and 6.1.1.4'
 'N' 'N' 0.0311 0.0180 'International Tables Vol C Tables 4.2.6.8 and 6.1.1.4'
 'O' 'O' 0.0492 0.0322 'International Tables Vol C Tables 4.2.6.8 and 6.1.1.4'

_shelx_space_group_comment
;
The symmetry employed for this shelxl refinement is uniquely defined
by the following loop, which should always be used as a source of
symmetry information in preference to the above space-group names.
They are only intended as comments.
;
_space_group_crystal_system        'monoclinic'
_space_group_IT_number             14
_space_group_name_H-M_alt          'P 1 21/c 1'
_space_group_name_Hall             '-P 2ybc'
loop_
  _space_group_symop_operation_xyz
 'x, y, z'
 '-x, y+1/2, -z+1/2'
 '-x, -y, -z'
 'x, -y-1/2, z-1/2'

_cell_length_a                     13.3416(2)
_cell_length_b                     17.0392(3)
_cell_length_c                     15.4121(3)
_cell_angle_alpha                  90
_cell_angle_beta                   94.170(2)
_cell_angle_gamma                  90
_cell_volume                       3494.36(11)
_cell_formula_units_Z              4
_cell_measurement_reflns_used      13121
_cell_measurement_temperature      200.00(14)
_cell_measurement_theta_max        71.5760
_cell_measurement_theta_min        4.1800
_shelx_estimated_absorpt_T_max     0.714
_shelx_estimated_absorpt_T_min     0.502
_exptl_absorpt_coefficient_mu      7.686
_exptl_absorpt_correction_T_max    1.000
_exptl_absorpt_correction_T_min    0.873
_exptl_absorpt_correction_type     gaussian
_exptl_absorpt_process_details
;
CrysAlisPro 1.171.40.84a (Rigaku Oxford Diffraction, 2020)
Numerical absorption correction based on gaussian integration over
a multifaceted crystal model
Empirical absorption correction using spherical harmonics,
implemented in SCALE3 ABSPACK scaling algorithm.
;
_exptl_absorpt_special_details     ?
_exptl_crystal_colour              'clear light yellow'
_exptl_crystal_colour_lustre       clear
_exptl_crystal_colour_modifier     light
_exptl_crystal_colour_primary      yellow
_exptl_crystal_density_diffrn      1.498
_exptl_crystal_density_meas        ?
_exptl_crystal_density_method      ?
_exptl_crystal_description         cube
_exptl_crystal_F_000               1584
loop_
  _exptl_crystal_face_index_h
  _exptl_crystal_face_index_k
  _exptl_crystal_face_index_l
  _exptl_crystal_face_perp_dist
 6 7 3 0.0500
 -6 -7 -3 0.0500
 1 -8 6 0.0232
 -2 8 -7 0.0348
 -6 5 7 0.0215
 5 -5 -7 0.0216
 4 3 8 0.0432
 -6 9 1 0.0216
 5 -9 -1 0.0183

_exptl_crystal_preparation         ?
_exptl_crystal_recrystallization_method  'Low temperature'
_exptl_crystal_size_max            0.104
_exptl_crystal_size_mid            0.06
_exptl_crystal_size_min            0.047
loop_
  _exptl_oxdiff_crystal_face_indexfrac_h
  _exptl_oxdiff_crystal_face_indexfrac_k
  _exptl_oxdiff_crystal_face_indexfrac_l
  _exptl_oxdiff_crystal_face_x
  _exptl_oxdiff_crystal_face_y
  _exptl_oxdiff_crystal_face_z
 6.3855 6.5760 2.6615 0.0478 0.0768 -0.9959
 -6.3855 -6.5760 -2.6615 -0.0478 -0.0768 0.9959
 1.4578 -8.0956 6.4658 -0.5220 -0.8529 0.0091
 -1.7684 7.8106 -6.6165 0.5216 0.8523 0.0384
 -5.5136 4.7625 6.8465 0.8529 -0.5220 0.0090
 4.9986 -5.2024 -7.0805 -0.8510 0.5208 0.0677
 4.1205 3.4285 7.8662 0.1001 -0.5352 -0.8388
 -5.5003 8.5432 0.5410 0.9809 0.1824 0.0675
 4.5175 -9.4092 -1.0259 -0.9799 -0.1822 0.0816

_exptl_transmission_factor_max     ?
_exptl_transmission_factor_min     ?
_diffrn_reflns_av_R_equivalents    0.0359
_diffrn_reflns_av_unetI/netI       0.0251
_diffrn_reflns_Laue_measured_fraction_full  1.000
_diffrn_reflns_Laue_measured_fraction_max  1.000
_diffrn_reflns_limit_h_max         14
_diffrn_reflns_limit_h_min         -15
_diffrn_reflns_limit_k_max         20
_diffrn_reflns_limit_k_min         -20
_diffrn_reflns_limit_l_max         18
_diffrn_reflns_limit_l_min         -18
_diffrn_reflns_number              30776
_diffrn_reflns_point_group_measured_fraction_full  1.000
_diffrn_reflns_point_group_measured_fraction_max  1.000
_diffrn_reflns_theta_full          66.600
_diffrn_reflns_theta_max           66.600
_diffrn_reflns_theta_min           3.873
_diffrn_ambient_environment        N~2~
_diffrn_ambient_temperature        200.00(14)
_diffrn_detector                   'CCD plate'
_diffrn_detector_area_resol_mean   10.4051
_diffrn_detector_type              Atlas
_diffrn_measured_fraction_theta_full  1.000
_diffrn_measured_fraction_theta_max  1.000
_diffrn_measurement_details
;
List of Runs (angles in degrees, time in seconds):

 # Type Start End Width t~exp~ \w \q \k \f Frames
--------------------------------------------------------------------------
 1 \w -22.00 32.18 0.21 2.00 -- -41.12 38.00 -90.00 258
 2 \w -22.00 32.18 0.21 2.00 -- -41.12 38.00 0.00 258
 3 \w -5.00 38.05 0.21 2.00 -- -41.12 19.00 150.00 205
 4 \w -126.00 -38.01 0.21 2.00 -- -41.12 178.00 -90.00 419
 5 \w 61.00 129.04 0.21 2.00 -- 41.12 178.00 150.00 324
 6 \w -21.00 72.87 0.21 2.00 -- 41.12 -77.00-180.00 447
 7 \w 30.00 72.00 0.21 7.00 -- 102.61 -45.00 30.00 200
 8 \w 26.00 56.03 0.21 7.00 -- 102.61 -30.00 60.00 143
 9 \w 30.00 72.00 0.21 7.00 -- 102.61 -45.00-180.00 200
 10 \w 97.00 175.12 0.21 7.00 -- 102.61 125.00 0.00 372
 11 \w 26.00 56.03 0.21 7.00 -- 102.61 -30.00-150.00 143
 12 \w 26.00 56.03 0.21 7.00 -- 102.61 -30.00 -90.00 143
 13 \w 30.00 93.00 0.21 7.00 -- 102.61 -61.00 -60.00 300
 14 \w 50.00 176.84 0.21 7.00 -- 102.61 15.00 90.00 604
 15 \w 30.00 93.00 0.21 7.00 -- 102.61 -61.00 0.00 300
 16 \w 26.00 56.03 0.21 7.00 -- 102.61 -30.00 -60.00 143
 17 \w 30.00 72.00 0.21 7.00 -- 102.61 -45.00-120.00 200
 18 \w -114.00 -14.04 0.21 2.00 -- -41.12 -57.00 -30.00 476
 19 \w -115.00 -17.98 0.21 2.00 -- -41.12 -38.00-150.00 462
 20 \w -114.00 -14.04 0.21 2.00 -- -41.12 -57.00 30.00 476
 21 \w -114.00 -14.04 0.21 2.00 -- -41.12 -57.00-150.00 476
 22 \w -114.00 -14.04 0.21 2.00 -- -41.12 -57.00 120.00 476
 23 \w 74.00 123.14 0.21 7.00 -- 102.61 30.00-120.00 234
 24 \w 103.00 177.13 0.21 7.00 -- 102.61 77.00 -60.00 353
;
_diffrn_measurement_device         'four-circle diffractometer'
_diffrn_measurement_device_type    'SuperNova, Dual, Cu at home/near, Atlas'
_diffrn_measurement_method         '\w scans'
_diffrn_orient_matrix_type        
 'CrysAlisPro convention (1999,Acta A55,543-557)'
_diffrn_orient_matrix_UB_11        -0.0708828000
_diffrn_orient_matrix_UB_12        0.0678986000
_diffrn_orient_matrix_UB_13        0.0202574000
_diffrn_orient_matrix_UB_21        0.0131182000
_diffrn_orient_matrix_UB_22        0.0355180000
_diffrn_orient_matrix_UB_23        -0.0903920000
_diffrn_orient_matrix_UB_31        -0.0905907000
_diffrn_orient_matrix_UB_32        -0.0479958000
_diffrn_orient_matrix_UB_33        -0.0382564000
_diffrn_radiation_monochromator    mirror
_diffrn_radiation_probe            x-ray
_diffrn_radiation_type             'Cu K\a'
_diffrn_radiation_wavelength       1.54184
_diffrn_source                     'micro-focus sealed X-ray tube'
_diffrn_source_type                'SuperNova (Cu) X-ray Source'
_reflns_Friedel_coverage           0.000
_reflns_Friedel_fraction_full      .
_reflns_Friedel_fraction_max       .
_reflns_number_gt                  5392
_reflns_number_total               6170
_reflns_odcompleteness_completeness  99.95
_reflns_odcompleteness_iscentric   1
_reflns_odcompleteness_theta       66.49
_reflns_special_details
;
 Reflections were merged by SHELXL according to the crystal
 class for the calculation of statistics and refinement.
 
 _reflns_Friedel_fraction is defined as the number of unique
 Friedel pairs measured divided by the number that would be
 possible theoretically, ignoring centric projections and
 systematic absences.
;
_reflns_threshold_expression       'I > 2\s(I)'
_computing_cell_refinement         'CrysAlisPro 1.171.40.84a (Rigaku OD, 2020)'
_computing_data_collection         'CrysAlisPro 1.171.40.84a (Rigaku OD, 2020)'
_computing_data_reduction          'CrysAlisPro 1.171.40.84a (Rigaku OD, 2020)'
_computing_molecular_graphics      'Olex2 1.3 (Dolomanov et al., 2009)'
_computing_publication_material    'Olex2 1.3 (Dolomanov et al., 2009)'
_computing_structure_refinement    'SHELXL 2018/3 (Sheldrick, 2015)'
_computing_structure_solution      'SHELXS  (Sheldrick, 2008)'
_refine_diff_density_max           0.942
_refine_diff_density_min           -0.674
_refine_diff_density_rms           0.085
_refine_ls_extinction_coef         .
_refine_ls_extinction_method       none
_refine_ls_goodness_of_fit_ref     1.072
_refine_ls_hydrogen_treatment      mixed
_refine_ls_matrix_type             full
_refine_ls_number_parameters       423
_refine_ls_number_reflns           6170
_refine_ls_number_restraints       0
_refine_ls_R_factor_all            0.0336
_refine_ls_R_factor_gt             0.0272
_refine_ls_restrained_S_all        1.072
_refine_ls_shift/su_max            0.002
_refine_ls_shift/su_mean           0.000
_refine_ls_structure_factor_coef   Fsqd
_refine_ls_weighting_details      
 'w=1/[\s^2^(Fo^2^)+(0.0437P)^2^+1.0913P] where P=(Fo^2^+2Fc^2^)/3'
_refine_ls_weighting_scheme        calc
_refine_ls_wR_factor_gt            0.0690
_refine_ls_wR_factor_ref           0.0714
_refine_special_details            ?
_olex2_refinement_description
;
1. Fixed Uiso
 At 1.2 times of:
  All C(H) groups
 At 1.5 times of:
  All C(H,H,H) groups, All O(H) groups
2.a Aromatic/amide H refined with riding coordinates:
 C23(H23), C14(H14), C27(H27), C16(H16), C25(H25), C5(H5), C26(H26), C7(H7),
 C24(H24)
2.b Idealised Me refined as rotating group:
 C11(H11A,H11B,H11C), C19(H19A,H19B,H19C), C34(H34A,H34B,H34C), C36(H36A,H36B,
 H36C), C18(H18A,H18B,H18C), C10(H10A,H10B,H10C), C37(H37A,H37B,H37C), C20(H20A,
 H20B,H20C), C9(H9A,H9B,H9C), C33(H33A,H33B,H33C), C35(H35A,H35B,H35C),
 C38(D38A,D38B,D38C)
2.c Idealised tetrahedral OH refined as rotating group:
 O2(D2)
;
_atom_sites_solution_hydrogens     mixed
_atom_sites_solution_primary       direct
_atom_sites_solution_secondary     ?
loop_
  _atom_site_label
  _atom_site_type_symbol
  _atom_site_fract_x
  _atom_site_fract_y
  _atom_site_fract_z
  _atom_site_U_iso_or_equiv
  _atom_site_adp_type
  _atom_site_occupancy
  _atom_site_site_symmetry_order
  _atom_site_calc_flag
  _atom_site_refinement_flags_posn
  _atom_site_refinement_flags_adp
  _atom_site_refinement_flags_occupancy
  _atom_site_disorder_assembly
  _atom_site_disorder_group
 Ir1 Ir 0.28388(2) 0.43508(2) 0.85774(2) 0.02742(7) Uani 1 1 d . . . . .
 O1 O 0.1781(2) 0.58940(15) 0.65341(16) 0.0391(6) Uani 1 1 d . . . . .
 N4 N 0.2275(2) 0.53750(16) 0.78972(18) 0.0301(6) Uani 1 1 d . . . . .
 N2 N 0.2718(2) 0.35370(16) 0.59442(17) 0.0324(6) Uani 1 1 d . . . . .
 N3 N 0.2347(2) 0.42567(15) 0.59275(18) 0.0297(6) Uani 1 1 d . . . . .
 N1 N 0.2955(2) 0.34061(15) 0.67972(17) 0.0294(6) Uani 1 1 d . . . . .
 C1 C 0.2743(2) 0.40173(19) 0.7318(2) 0.0282(7) Uani 1 1 d . . . . .
 C28 C 0.3404(3) 0.3665(2) 0.9707(2) 0.0370(8) Uani 1 1 d . . . . .
 C21 C 0.2087(2) 0.53528(19) 0.7034(2) 0.0296(7) Uani 1 1 d . . . . .
 C2 C 0.2343(3) 0.4566(2) 0.6728(2) 0.0306(7) Uani 1 1 d . . . . .
 C31 C 0.2036(3) 0.4477(2) 0.9804(2) 0.0360(8) Uani 1 1 d . . . . .
 C29 C 0.2529(3) 0.32801(19) 0.9311(2) 0.0324(7) Uani 1 1 d . . . . .
 C22 C 0.2164(3) 0.61013(19) 0.8335(2) 0.0324(7) Uani 1 1 d . . . . .
 C32 C 0.3087(3) 0.4416(2) 1.0014(2) 0.0379(9) Uani 1 1 d . . . . .
 C30 C 0.1676(2) 0.3782(2) 0.9382(2) 0.0326(7) Uani 1 1 d . . . . .
 C11 C 0.0411(3) 0.3710(2) 0.5208(3) 0.0450(9) Uani 1 1 d . . . . .
 H11A H 0.066128 0.319059 0.511696 0.067 Uiso 1 1 calc R U . . .
 H11B H -0.027857 0.374160 0.498637 0.067 Uiso 1 1 calc R U . . .
 H11C H 0.046040 0.382560 0.581963 0.067 Uiso 1 1 calc R U . . .
 C12 C 0.3395(3) 0.26515(19) 0.7030(2) 0.0318(7) Uani 1 1 d . . . . .
 C8 C 0.1026(3) 0.42961(19) 0.4740(2) 0.0339(8) Uani 1 1 d . . . . .
 C3 C 0.1957(3) 0.45657(19) 0.5088(2) 0.0311(7) Uani 1 1 d . . . . .
 C13 C 0.2786(3) 0.1990(2) 0.6988(2) 0.0351(7) Uani 1 1 d . . . . .
 C6 C 0.1228(3) 0.5117(2) 0.3484(2) 0.0441(9) Uani 1 1 d . . . . .
 C23 C 0.2972(3) 0.6419(2) 0.8827(3) 0.0423(9) Uani 1 1 d . . . . .
 H23 H 0.359186 0.616729 0.884560 0.051 Uiso 1 1 calc R U . . .
 C19 C 0.4666(4) 0.0464(3) 0.7920(3) 0.0577(12) Uani 1 1 d . . . . .
 H19A H 0.471117 0.046743 0.854498 0.087 Uiso 1 1 calc R U . . .
 H19B H 0.532492 0.039748 0.771881 0.087 Uiso 1 1 calc R U . . .
 H19C H 0.424225 0.003886 0.771157 0.087 Uiso 1 1 calc R U . . .
 C14 C 0.3218(3) 0.1286(2) 0.7274(2) 0.0382(8) Uani 1 1 d . . . . .
 H14 H 0.282453 0.083460 0.725983 0.046 Uiso 1 1 calc R U . . .
 C15 C 0.4223(3) 0.1237(2) 0.7581(2) 0.0406(9) Uani 1 1 d . . . . .
 C17 C 0.4419(3) 0.2629(2) 0.7304(2) 0.0360(8) Uani 1 1 d . . . . .
 C27 C 0.1253(3) 0.6496(2) 0.8295(3) 0.0422(9) Uani 1 1 d . . . . .
 H27 H 0.070584 0.629778 0.795545 0.051 Uiso 1 1 calc R U . . .
 C34 C 0.2493(3) 0.2450(2) 0.9005(2) 0.0456(9) Uani 1 1 d . . . . .
 H34A H 0.195957 0.239068 0.855700 0.068 Uiso 1 1 calc R U . . .
 H34B H 0.237404 0.211011 0.948329 0.068 Uiso 1 1 calc R U . . .
 H34C H 0.312130 0.231535 0.877739 0.068 Uiso 1 1 calc R U . . .
 C16 C 0.4807(3) 0.1907(2) 0.7582(2) 0.0405(8) Uani 1 1 d . . . . .
 H16 H 0.548213 0.187322 0.777456 0.049 Uiso 1 1 calc R U . . .
 C25 C 0.1958(3) 0.7491(2) 0.9262(3) 0.0526(11) Uani 1 1 d . . . . .
 H25 H 0.188403 0.795024 0.957698 0.063 Uiso 1 1 calc R U . . .
 C5 C 0.2152(3) 0.5375(2) 0.3862(2) 0.0435(9) Uani 1 1 d . . . . .
 H5 H 0.252336 0.573422 0.356349 0.052 Uiso 1 1 calc R U . . .
 C26 C 0.1156(3) 0.7181(2) 0.8754(3) 0.0502(10) Uani 1 1 d . . . . .
 H26 H 0.054123 0.744011 0.872317 0.060 Uiso 1 1 calc R U . . .
 C36 C 0.1397(3) 0.5160(2) 1.0045(3) 0.0526(11) Uani 1 1 d . . . . .
 H36A H 0.181414 0.561421 1.014956 0.079 Uiso 1 1 calc R U . . .
 H36B H 0.106856 0.503489 1.056096 0.079 Uiso 1 1 calc R U . . .
 H36C H 0.090112 0.526663 0.957672 0.079 Uiso 1 1 calc R U . . .
 C18 C 0.1690(3) 0.2025(2) 0.6676(3) 0.0458(9) Uani 1 1 d . . . . .
 H18A H 0.140207 0.250294 0.687446 0.069 Uiso 1 1 calc R U . . .
 H18B H 0.134460 0.158444 0.690272 0.069 Uiso 1 1 calc R U . . .
 H18C H 0.162504 0.200987 0.605158 0.069 Uiso 1 1 calc R U . . .
 C7 C 0.0684(3) 0.4578(2) 0.3928(3) 0.0413(9) Uani 1 1 d . . . . .
 H7 H 0.007233 0.439907 0.367505 0.050 Uiso 1 1 calc R U . . .
 C24 C 0.2871(3) 0.7106(2) 0.9293(3) 0.0481(10) Uani 1 1 d . . . . .
 H24 H 0.341940 0.730819 0.962804 0.058 Uiso 1 1 calc R U . . .
 C10 C 0.0820(4) 0.5431(3) 0.2615(3) 0.0664(13) Uani 1 1 d . . . . .
 H10A H 0.043641 0.589810 0.270138 0.100 Uiso 1 1 calc R U . . .
 H10B H 0.039531 0.504321 0.232452 0.100 Uiso 1 1 calc R U . . .
 H10C H 0.136686 0.555240 0.226675 0.100 Uiso 1 1 calc R U . . .
 C37 C 0.3716(4) 0.4997(3) 1.0553(3) 0.0574(12) Uani 1 1 d . . . . .
 H37A H 0.441519 0.489053 1.049804 0.086 Uiso 1 1 calc R U . . .
 H37B H 0.357209 0.494968 1.115244 0.086 Uiso 1 1 calc R U . . .
 H37C H 0.356146 0.551914 1.035292 0.086 Uiso 1 1 calc R U . . .
 C20 C 0.5079(3) 0.3344(2) 0.7293(3) 0.0515(10) Uani 1 1 d . . . . .
 H20A H 0.493763 0.362288 0.675689 0.077 Uiso 1 1 calc R U . . .
 H20B H 0.577128 0.318576 0.734139 0.077 Uiso 1 1 calc R U . . .
 H20C H 0.494860 0.367838 0.777285 0.077 Uiso 1 1 calc R U . . .
 C9 C 0.3521(3) 0.5406(3) 0.5074(3) 0.0506(10) Uani 1 1 d . . . . .
 H9A H 0.340197 0.576377 0.553691 0.076 Uiso 1 1 calc R U . . .
 H9B H 0.387365 0.567324 0.463990 0.076 Uiso 1 1 calc R U . . .
 H9C H 0.391744 0.497284 0.530114 0.076 Uiso 1 1 calc R U . . .
 C4 C 0.2531(3) 0.5107(2) 0.4672(2) 0.0382(8) Uani 1 1 d . . . . .
 C33 C 0.4419(3) 0.3297(3) 0.9874(3) 0.0529(11) Uani 1 1 d . . . . .
 H33A H 0.452907 0.292796 0.942059 0.079 Uiso 1 1 calc R U . . .
 H33B H 0.445136 0.303044 1.042431 0.079 Uiso 1 1 calc R U . . .
 H33C H 0.492603 0.369730 0.988574 0.079 Uiso 1 1 calc R U . . .
 C35 C 0.0602(3) 0.3572(3) 0.9152(3) 0.0484(10) Uani 1 1 d . . . . .
 H35A H 0.023457 0.403548 0.897091 0.073 Uiso 1 1 calc R U . . .
 H35B H 0.031757 0.335042 0.965132 0.073 Uiso 1 1 calc R U . . .
 H35C H 0.056526 0.319650 0.868714 0.073 Uiso 1 1 calc R U . . .
 O2 O 0.2811(4) 0.7254(4) 0.6430(4) 0.134(2) Uani 1 1 d . . . . .
 D2 D 0.248870 0.684411 0.638576 0.202 Uiso 1 1 calc R U . . .
 C38 C 0.2214(6) 0.7830(5) 0.6608(5) 0.115(3) Uani 1 1 d . . . . .
 D38A D 0.235862 0.827929 0.626253 0.172 Uiso 1 1 calc R U . . .
 D38B D 0.231705 0.796078 0.721351 0.172 Uiso 1 1 calc R U . . .
 D38C D 0.152865 0.767296 0.647827 0.172 Uiso 1 1 calc R U . . .
 H H 0.384(3) 0.469(2) 0.835(3) 0.051(12) Uiso 1 1 d . . . . .

loop_
  _atom_site_aniso_label
  _atom_site_aniso_U_11
  _atom_site_aniso_U_22
  _atom_site_aniso_U_33
  _atom_site_aniso_U_23
  _atom_site_aniso_U_13
  _atom_site_aniso_U_12
 Ir1 0.02656(9) 0.03244(10) 0.02314(9) 0.00162(5) 0.00104(6) 0.00341(6)
 O1 0.0492(15) 0.0337(12) 0.0330(13) 0.0019(11) -0.0055(11) 0.0108(12)
 N4 0.0339(15) 0.0281(13) 0.0276(14) 0.0025(11) -0.0027(12) 0.0101(12)
 N2 0.0393(16) 0.0320(14) 0.0255(14) 0.0005(12) -0.0007(12) 0.0066(13)
 N3 0.0354(15) 0.0308(14) 0.0223(14) 0.0003(11) -0.0024(12) 0.0049(12)
 N1 0.0354(15) 0.0279(13) 0.0241(13) -0.0008(11) -0.0022(11) 0.0059(12)
 C1 0.0258(16) 0.0292(16) 0.0297(17) 0.0006(13) 0.0026(13) 0.0007(14)
 C28 0.0323(18) 0.054(2) 0.0237(16) 0.0152(16) -0.0019(14) 0.0050(17)
 C21 0.0266(16) 0.0307(16) 0.0310(17) -0.0004(14) -0.0021(13) 0.0017(14)
 C2 0.0304(17) 0.0323(16) 0.0289(17) 0.0026(14) 0.0001(14) 0.0037(15)
 C31 0.042(2) 0.049(2) 0.0193(16) -0.0011(14) 0.0145(15) 0.0017(17)
 C29 0.0413(19) 0.0323(17) 0.0240(16) 0.0114(13) 0.0053(14) -0.0026(15)
 C22 0.0374(19) 0.0283(17) 0.0315(17) 0.0018(14) 0.0021(14) 0.0077(15)
 C32 0.045(2) 0.054(2) 0.0141(15) 0.0033(14) -0.0027(14) -0.0072(18)
 C30 0.0292(17) 0.0438(19) 0.0257(16) 0.0111(15) 0.0078(13) -0.0012(15)
 C11 0.039(2) 0.043(2) 0.052(2) 0.0016(18) -0.0014(17) -0.0018(18)
 C12 0.0372(18) 0.0299(17) 0.0279(17) 0.0023(14) 0.0012(14) 0.0098(15)
 C8 0.0371(19) 0.0292(17) 0.0348(19) -0.0035(14) -0.0010(15) 0.0063(15)
 C3 0.0362(18) 0.0315(16) 0.0249(16) 0.0001(14) -0.0014(14) 0.0062(15)
 C13 0.0374(18) 0.0348(17) 0.0325(17) 0.0004(15) -0.0018(14) 0.0051(16)
 C6 0.054(2) 0.047(2) 0.0297(18) 0.0014(16) -0.0047(17) 0.0132(19)
 C23 0.0341(19) 0.050(2) 0.042(2) -0.0121(18) -0.0022(16) 0.0024(17)
 C19 0.066(3) 0.045(2) 0.061(3) 0.006(2) -0.006(2) 0.024(2)
 C14 0.046(2) 0.0317(17) 0.0366(19) -0.0020(15) 0.0002(16) 0.0008(17)
 C15 0.050(2) 0.0359(19) 0.0354(19) -0.0010(15) -0.0016(17) 0.0118(18)
 C17 0.0358(18) 0.0363(18) 0.0358(19) -0.0013(15) 0.0018(15) 0.0050(16)
 C27 0.036(2) 0.045(2) 0.044(2) -0.0058(17) -0.0022(16) 0.0071(17)
 C34 0.060(2) 0.042(2) 0.036(2) 0.0075(17) 0.0090(18) 0.0026(19)
 C16 0.0358(18) 0.044(2) 0.041(2) -0.0014(17) -0.0004(15) 0.0105(18)
 C25 0.062(3) 0.040(2) 0.055(3) -0.0171(19) 0.003(2) 0.005(2)
 C5 0.056(2) 0.043(2) 0.0319(19) 0.0079(17) 0.0035(17) 0.0018(19)
 C26 0.044(2) 0.050(2) 0.056(2) -0.0099(19) 0.0008(19) 0.0173(19)
 C36 0.058(3) 0.053(2) 0.049(2) -0.0008(19) 0.026(2) 0.010(2)
 C18 0.042(2) 0.042(2) 0.051(2) 0.0030(18) -0.0088(18) 0.0001(18)
 C7 0.039(2) 0.047(2) 0.036(2) -0.0034(17) -0.0096(16) 0.0061(18)
 C24 0.049(2) 0.040(2) 0.053(2) -0.0109(18) -0.0086(19) 0.0007(19)
 C10 0.080(4) 0.076(3) 0.041(2) 0.015(2) -0.014(2) 0.016(3)
 C37 0.065(3) 0.072(3) 0.034(2) -0.002(2) -0.0053(19) -0.020(2)
 C20 0.036(2) 0.047(2) 0.071(3) 0.000(2) 0.0055(19) 0.0025(18)
 C9 0.045(2) 0.062(2) 0.045(2) 0.004(2) 0.0012(18) -0.011(2)
 C4 0.039(2) 0.043(2) 0.0320(18) 0.0002(15) -0.0016(15) 0.0039(17)
 C33 0.036(2) 0.068(3) 0.053(2) 0.020(2) -0.0028(18) 0.010(2)
 C35 0.035(2) 0.059(2) 0.052(2) 0.009(2) 0.0015(17) -0.0023(19)
 O2 0.105(4) 0.139(5) 0.154(5) 0.056(4) -0.027(4) -0.036(4)
 C38 0.133(7) 0.093(5) 0.120(6) -0.004(4) 0.018(5) 0.035(5)

_geom_special_details
;
 All esds (except the esd in the dihedral angle between two l.s. planes)
 are estimated using the full covariance matrix.  The cell esds are taken
 into account individually in the estimation of esds in distances, angles
 and torsion angles; correlations between esds in cell parameters are only
 used when they are defined by crystal symmetry.  An approximate (isotropic)
 treatment of cell esds is used for estimating esds involving l.s. planes.
;
loop_
  _geom_bond_atom_site_label_1
  _geom_bond_atom_site_label_2
  _geom_bond_distance
  _geom_bond_site_symmetry_2
  _geom_bond_publ_flag
 Ir1 N4 2.144(3) . ?
 Ir1 C1 2.018(3) . ?
 Ir1 C28 2.184(3) . ?
 Ir1 C31 2.250(3) . ?
 Ir1 C29 2.201(3) . ?
 Ir1 C32 2.218(3) . ?
 Ir1 C30 2.272(3) . ?
 Ir1 H 1.52(4) . ?
 O1 C21 1.251(4) . ?
 N4 C21 1.336(4) . ?
 N4 C22 1.423(4) . ?
 N2 N3 1.322(4) . ?
 N2 N1 1.348(4) . ?
 N3 C2 1.342(5) . ?
 N3 C3 1.457(4) . ?
 N1 C1 1.357(4) . ?
 N1 C12 1.448(4) . ?
 C1 C2 1.384(5) . ?
 C28 C29 1.436(5) . ?
 C28 C32 1.439(5) . ?
 C28 C33 1.497(5) . ?
 C21 C2 1.470(5) . ?
 C31 C32 1.420(5) . ?
 C31 C30 1.418(5) . ?
 C31 C36 1.505(5) . ?
 C29 C30 1.435(5) . ?
 C29 C34 1.490(5) . ?
 C22 C23 1.382(5) . ?
 C22 C27 1.386(5) . ?
 C32 C37 1.507(6) . ?
 C30 C35 1.493(5) . ?
 C11 H11A 0.9600 . ?
 C11 H11B 0.9600 . ?
 C11 H11C 0.9600 . ?
 C11 C8 1.509(5) . ?
 C12 C13 1.388(5) . ?
 C12 C17 1.401(5) . ?
 C8 C3 1.394(5) . ?
 C8 C7 1.386(5) . ?
 C3 C4 1.387(5) . ?
 C13 C14 1.389(5) . ?
 C13 C18 1.506(5) . ?
 C6 C5 1.395(6) . ?
 C6 C7 1.383(6) . ?
 C6 C10 1.506(5) . ?
 C23 H23 0.9300 . ?
 C23 C24 1.385(5) . ?
 C19 H19A 0.9600 . ?
 C19 H19B 0.9600 . ?
 C19 H19C 0.9600 . ?
 C19 C15 1.522(5) . ?
 C14 H14 0.9300 . ?
 C14 C15 1.392(5) . ?
 C15 C16 1.381(5) . ?
 C17 C16 1.390(5) . ?
 C17 C20 1.503(5) . ?
 C27 H27 0.9300 . ?
 C27 C26 1.376(5) . ?
 C34 H34A 0.9600 . ?
 C34 H34B 0.9600 . ?
 C34 H34C 0.9600 . ?
 C16 H16 0.9300 . ?
 C25 H25 0.9300 . ?
 C25 C26 1.384(6) . ?
 C25 C24 1.381(6) . ?
 C5 H5 0.9300 . ?
 C5 C4 1.390(5) . ?
 C26 H26 0.9300 . ?
 C36 H36A 0.9600 . ?
 C36 H36B 0.9600 . ?
 C36 H36C 0.9600 . ?
 C18 H18A 0.9600 . ?
 C18 H18B 0.9600 . ?
 C18 H18C 0.9600 . ?
 C7 H7 0.9300 . ?
 C24 H24 0.9300 . ?
 C10 H10A 0.9600 . ?
 C10 H10B 0.9600 . ?
 C10 H10C 0.9600 . ?
 C37 H37A 0.9600 . ?
 C37 H37B 0.9600 . ?
 C37 H37C 0.9600 . ?
 C20 H20A 0.9600 . ?
 C20 H20B 0.9600 . ?
 C20 H20C 0.9600 . ?
 C9 H9A 0.9600 . ?
 C9 H9B 0.9600 . ?
 C9 H9C 0.9600 . ?
 C9 C4 1.506(5) . ?
 C33 H33A 0.9600 . ?
 C33 H33B 0.9600 . ?
 C33 H33C 0.9600 . ?
 C35 H35A 0.9600 . ?
 C35 H35B 0.9600 . ?
 C35 H35C 0.9600 . ?
 O2 D2 0.8200 . ?
 O2 C38 1.305(8) . ?
 C38 D38A 0.9600 . ?
 C38 D38B 0.9600 . ?
 C38 D38C 0.9600 . ?

loop_
  _geom_angle_atom_site_label_1
  _geom_angle_atom_site_label_2
  _geom_angle_atom_site_label_3
  _geom_angle
  _geom_angle_site_symmetry_1
  _geom_angle_site_symmetry_3
  _geom_angle_publ_flag
 N4 Ir1 C28 156.01(13) . . ?
 N4 Ir1 C31 99.30(12) . . ?
 N4 Ir1 C29 148.60(12) . . ?
 N4 Ir1 C32 117.96(12) . . ?
 N4 Ir1 C30 112.60(12) . . ?
 N4 Ir1 H 82.0(15) . . ?
 C1 Ir1 N4 76.31(12) . . ?
 C1 Ir1 C28 127.58(14) . . ?
 C1 Ir1 C31 146.57(14) . . ?
 C1 Ir1 C29 105.04(13) . . ?
 C1 Ir1 C32 165.72(13) . . ?
 C1 Ir1 C30 114.00(13) . . ?
 C1 Ir1 H 82.9(16) . . ?
 C28 Ir1 C31 62.58(13) . . ?
 C28 Ir1 C29 38.22(13) . . ?
 C28 Ir1 C32 38.16(14) . . ?
 C28 Ir1 C30 63.09(12) . . ?
 C28 Ir1 H 97.5(15) . . ?
 C31 Ir1 C30 36.54(13) . . ?
 C31 Ir1 H 129.8(16) . . ?
 C29 Ir1 C31 61.90(13) . . ?
 C29 Ir1 C32 63.19(13) . . ?
 C29 Ir1 C30 37.39(13) . . ?
 C29 Ir1 H 129.4(15) . . ?
 C32 Ir1 C31 37.04(14) . . ?
 C32 Ir1 C30 62.30(13) . . ?
 C32 Ir1 H 98.3(16) . . ?
 C30 Ir1 H 159.3(15) . . ?
 C21 N4 Ir1 119.8(2) . . ?
 C21 N4 C22 118.6(3) . . ?
 C22 N4 Ir1 121.4(2) . . ?
 N3 N2 N1 103.5(2) . . ?
 N2 N3 C2 111.9(3) . . ?
 N2 N3 C3 117.5(3) . . ?
 C2 N3 C3 130.4(3) . . ?
 N2 N1 C1 113.9(3) . . ?
 N2 N1 C12 116.8(3) . . ?
 C1 N1 C12 129.3(3) . . ?
 N1 C1 Ir1 141.6(2) . . ?
 N1 C1 C2 102.5(3) . . ?
 C2 C1 Ir1 115.9(2) . . ?
 C29 C28 Ir1 71.51(18) . . ?
 C29 C28 C32 107.3(3) . . ?
 C29 C28 C33 125.4(4) . . ?
 C32 C28 Ir1 72.19(19) . . ?
 C32 C28 C33 126.8(4) . . ?
 C33 C28 Ir1 128.1(3) . . ?
 O1 C21 N4 128.4(3) . . ?
 O1 C21 C2 123.2(3) . . ?
 N4 C21 C2 108.3(3) . . ?
 N3 C2 C1 108.1(3) . . ?
 N3 C2 C21 132.1(3) . . ?
 C1 C2 C21 119.5(3) . . ?
 C32 C31 Ir1 70.27(19) . . ?
 C32 C31 C36 124.6(4) . . ?
 C30 C31 Ir1 72.60(18) . . ?
 C30 C31 C32 109.9(3) . . ?
 C30 C31 C36 125.4(4) . . ?
 C36 C31 Ir1 126.4(3) . . ?
 C28 C29 Ir1 70.27(18) . . ?
 C28 C29 C34 125.1(3) . . ?
 C30 C29 Ir1 74.01(18) . . ?
 C30 C29 C28 108.7(3) . . ?
 C30 C29 C34 125.6(3) . . ?
 C34 C29 Ir1 128.8(2) . . ?
 C23 C22 N4 119.8(3) . . ?
 C23 C22 C27 118.8(3) . . ?
 C27 C22 N4 121.4(3) . . ?
 C28 C32 Ir1 69.65(18) . . ?
 C28 C32 C37 126.9(4) . . ?
 C31 C32 Ir1 72.69(19) . . ?
 C31 C32 C28 107.4(3) . . ?
 C31 C32 C37 125.4(4) . . ?
 C37 C32 Ir1 128.3(3) . . ?
 C31 C30 Ir1 70.87(18) . . ?
 C31 C30 C29 106.7(3) . . ?
 C31 C30 C35 126.6(3) . . ?
 C29 C30 Ir1 68.60(17) . . ?
 C29 C30 C35 126.3(3) . . ?
 C35 C30 Ir1 130.9(2) . . ?
 H11A C11 H11B 109.5 . . ?
 H11A C11 H11C 109.5 . . ?
 H11B C11 H11C 109.5 . . ?
 C8 C11 H11A 109.5 . . ?
 C8 C11 H11B 109.5 . . ?
 C8 C11 H11C 109.5 . . ?
 C13 C12 N1 118.9(3) . . ?
 C13 C12 C17 123.2(3) . . ?
 C17 C12 N1 117.9(3) . . ?
 C3 C8 C11 122.3(3) . . ?
 C7 C8 C11 120.4(3) . . ?
 C7 C8 C3 117.3(3) . . ?
 C8 C3 N3 118.3(3) . . ?
 C4 C3 N3 118.5(3) . . ?
 C4 C3 C8 123.2(3) . . ?
 C12 C13 C14 117.3(3) . . ?
 C12 C13 C18 122.3(3) . . ?
 C14 C13 C18 120.4(3) . . ?
 C5 C6 C10 120.7(4) . . ?
 C7 C6 C5 118.8(3) . . ?
 C7 C6 C10 120.5(4) . . ?
 C22 C23 H23 119.5 . . ?
 C22 C23 C24 120.9(4) . . ?
 C24 C23 H23 119.5 . . ?
 H19A C19 H19B 109.5 . . ?
 H19A C19 H19C 109.5 . . ?
 H19B C19 H19C 109.5 . . ?
 C15 C19 H19A 109.5 . . ?
 C15 C19 H19B 109.5 . . ?
 C15 C19 H19C 109.5 . . ?
 C13 C14 H14 119.1 . . ?
 C13 C14 C15 121.8(3) . . ?
 C15 C14 H14 119.1 . . ?
 C14 C15 C19 120.6(4) . . ?
 C16 C15 C19 120.7(4) . . ?
 C16 C15 C14 118.7(3) . . ?
 C12 C17 C20 122.2(3) . . ?
 C16 C17 C12 116.7(3) . . ?
 C16 C17 C20 121.1(3) . . ?
 C22 C27 H27 119.9 . . ?
 C26 C27 C22 120.2(4) . . ?
 C26 C27 H27 119.9 . . ?
 C29 C34 H34A 109.5 . . ?
 C29 C34 H34B 109.5 . . ?
 C29 C34 H34C 109.5 . . ?
 H34A C34 H34B 109.5 . . ?
 H34A C34 H34C 109.5 . . ?
 H34B C34 H34C 109.5 . . ?
 C15 C16 C17 122.3(3) . . ?
 C15 C16 H16 118.9 . . ?
 C17 C16 H16 118.9 . . ?
 C26 C25 H25 120.6 . . ?
 C24 C25 H25 120.6 . . ?
 C24 C25 C26 118.8(4) . . ?
 C6 C5 H5 119.2 . . ?
 C4 C5 C6 121.7(4) . . ?
 C4 C5 H5 119.2 . . ?
 C27 C26 C25 121.1(4) . . ?
 C27 C26 H26 119.4 . . ?
 C25 C26 H26 119.4 . . ?
 C31 C36 H36A 109.5 . . ?
 C31 C36 H36B 109.5 . . ?
 C31 C36 H36C 109.5 . . ?
 H36A C36 H36B 109.5 . . ?
 H36A C36 H36C 109.5 . . ?
 H36B C36 H36C 109.5 . . ?
 C13 C18 H18A 109.5 . . ?
 C13 C18 H18B 109.5 . . ?
 C13 C18 H18C 109.5 . . ?
 H18A C18 H18B 109.5 . . ?
 H18A C18 H18C 109.5 . . ?
 H18B C18 H18C 109.5 . . ?
 C8 C7 H7 119.1 . . ?
 C6 C7 C8 121.8(4) . . ?
 C6 C7 H7 119.1 . . ?
 C23 C24 H24 119.9 . . ?
 C25 C24 C23 120.1(4) . . ?
 C25 C24 H24 119.9 . . ?
 C6 C10 H10A 109.5 . . ?
 C6 C10 H10B 109.5 . . ?
 C6 C10 H10C 109.5 . . ?
 H10A C10 H10B 109.5 . . ?
 H10A C10 H10C 109.5 . . ?
 H10B C10 H10C 109.5 . . ?
 C32 C37 H37A 109.5 . . ?
 C32 C37 H37B 109.5 . . ?
 C32 C37 H37C 109.5 . . ?
 H37A C37 H37B 109.5 . . ?
 H37A C37 H37C 109.5 . . ?
 H37B C37 H37C 109.5 . . ?
 C17 C20 H20A 109.5 . . ?
 C17 C20 H20B 109.5 . . ?
 C17 C20 H20C 109.5 . . ?
 H20A C20 H20B 109.5 . . ?
 H20A C20 H20C 109.5 . . ?
 H20B C20 H20C 109.5 . . ?
 H9A C9 H9B 109.5 . . ?
 H9A C9 H9C 109.5 . . ?
 H9B C9 H9C 109.5 . . ?
 C4 C9 H9A 109.5 . . ?
 C4 C9 H9B 109.5 . . ?
 C4 C9 H9C 109.5 . . ?
 C3 C4 C5 117.2(3) . . ?
 C3 C4 C9 122.2(3) . . ?
 C5 C4 C9 120.7(4) . . ?
 C28 C33 H33A 109.5 . . ?
 C28 C33 H33B 109.5 . . ?
 C28 C33 H33C 109.5 . . ?
 H33A C33 H33B 109.5 . . ?
 H33A C33 H33C 109.5 . . ?
 H33B C33 H33C 109.5 . . ?
 C30 C35 H35A 109.5 . . ?
 C30 C35 H35B 109.5 . . ?
 C30 C35 H35C 109.5 . . ?
 H35A C35 H35B 109.5 . . ?
 H35A C35 H35C 109.5 . . ?
 H35B C35 H35C 109.5 . . ?
 C38 O2 D2 109.5 . . ?
 O2 C38 D38A 109.5 . . ?
 O2 C38 D38B 109.5 . . ?
 O2 C38 D38C 109.5 . . ?
 D38A C38 D38B 109.5 . . ?
 D38A C38 D38C 109.5 . . ?
 D38B C38 D38C 109.5 . . ?

loop_
  _geom_torsion_atom_site_label_1
  _geom_torsion_atom_site_label_2
  _geom_torsion_atom_site_label_3
  _geom_torsion_atom_site_label_4
  _geom_torsion
  _geom_torsion_site_symmetry_1
  _geom_torsion_site_symmetry_2
  _geom_torsion_site_symmetry_3
  _geom_torsion_site_symmetry_4
  _geom_torsion_publ_flag
 Ir1 N4 C21 O1 -178.2(3) . . . . ?
 Ir1 N4 C21 C2 -0.6(4) . . . . ?
 Ir1 N4 C22 C23 53.5(4) . . . . ?
 Ir1 N4 C22 C27 -125.3(3) . . . . ?
 Ir1 C1 C2 N3 179.1(2) . . . . ?
 Ir1 C1 C2 C21 4.2(4) . . . . ?
 Ir1 C28 C29 C30 -64.5(2) . . . . ?
 Ir1 C28 C29 C34 124.2(3) . . . . ?
 Ir1 C28 C32 C31 63.4(2) . . . . ?
 Ir1 C28 C32 C37 -123.3(4) . . . . ?
 Ir1 C31 C32 C28 -61.4(2) . . . . ?
 Ir1 C31 C32 C37 125.1(4) . . . . ?
 Ir1 C31 C30 C29 59.5(2) . . . . ?
 Ir1 C31 C30 C35 -127.2(3) . . . . ?
 Ir1 C29 C30 C31 -61.0(2) . . . . ?
 Ir1 C29 C30 C35 125.7(3) . . . . ?
 O1 C21 C2 N3 2.0(6) . . . . ?
 O1 C21 C2 C1 175.5(3) . . . . ?
 N4 C21 C2 N3 -175.8(4) . . . . ?
 N4 C21 C2 C1 -2.2(4) . . . . ?
 N4 C22 C23 C24 -176.9(4) . . . . ?
 N4 C22 C27 C26 177.3(4) . . . . ?
 N2 N3 C2 C1 0.3(4) . . . . ?
 N2 N3 C2 C21 174.4(4) . . . . ?
 N2 N3 C3 C8 75.5(4) . . . . ?
 N2 N3 C3 C4 -103.9(4) . . . . ?
 N2 N1 C1 Ir1 -179.0(3) . . . . ?
 N2 N1 C1 C2 -0.1(4) . . . . ?
 N2 N1 C12 C13 -73.3(4) . . . . ?
 N2 N1 C12 C17 107.9(4) . . . . ?
 N3 N2 N1 C1 0.3(4) . . . . ?
 N3 N2 N1 C12 -179.5(3) . . . . ?
 N3 C3 C4 C5 178.2(3) . . . . ?
 N3 C3 C4 C9 -2.4(5) . . . . ?
 N1 N2 N3 C2 -0.4(4) . . . . ?
 N1 N2 N3 C3 -176.4(3) . . . . ?
 N1 C1 C2 N3 -0.2(4) . . . . ?
 N1 C1 C2 C21 -175.1(3) . . . . ?
 N1 C12 C13 C14 -175.6(3) . . . . ?
 N1 C12 C13 C18 2.4(5) . . . . ?
 N1 C12 C17 C16 175.6(3) . . . . ?
 N1 C12 C17 C20 -5.1(5) . . . . ?
 C1 N1 C12 C13 107.0(4) . . . . ?
 C1 N1 C12 C17 -71.8(5) . . . . ?
 C28 C29 C30 Ir1 62.1(2) . . . . ?
 C28 C29 C30 C31 1.1(3) . . . . ?
 C28 C29 C30 C35 -172.2(3) . . . . ?
 C21 N4 C22 C23 -121.8(4) . . . . ?
 C21 N4 C22 C27 59.4(5) . . . . ?
 C2 N3 C3 C8 -99.7(4) . . . . ?
 C2 N3 C3 C4 80.9(5) . . . . ?
 C29 C28 C32 Ir1 -63.3(2) . . . . ?
 C29 C28 C32 C31 0.0(4) . . . . ?
 C29 C28 C32 C37 173.4(3) . . . . ?
 C22 N4 C21 O1 -2.9(5) . . . . ?
 C22 N4 C21 C2 174.8(3) . . . . ?
 C22 C23 C24 C25 -0.9(6) . . . . ?
 C22 C27 C26 C25 0.2(6) . . . . ?
 C32 C28 C29 Ir1 63.8(2) . . . . ?
 C32 C28 C29 C30 -0.7(4) . . . . ?
 C32 C28 C29 C34 -172.0(3) . . . . ?
 C32 C31 C30 Ir1 -60.7(2) . . . . ?
 C32 C31 C30 C29 -1.2(4) . . . . ?
 C32 C31 C30 C35 172.1(3) . . . . ?
 C30 C31 C32 Ir1 62.1(2) . . . . ?
 C30 C31 C32 C28 0.7(4) . . . . ?
 C30 C31 C32 C37 -172.8(3) . . . . ?
 C11 C8 C3 N3 1.0(5) . . . . ?
 C11 C8 C3 C4 -179.6(3) . . . . ?
 C11 C8 C7 C6 179.7(4) . . . . ?
 C12 N1 C1 Ir1 0.7(6) . . . . ?
 C12 N1 C1 C2 179.7(3) . . . . ?
 C12 C13 C14 C15 -0.8(5) . . . . ?
 C12 C17 C16 C15 0.7(5) . . . . ?
 C8 C3 C4 C5 -1.2(5) . . . . ?
 C8 C3 C4 C9 178.2(4) . . . . ?
 C3 N3 C2 C1 175.7(3) . . . . ?
 C3 N3 C2 C21 -10.2(6) . . . . ?
 C3 C8 C7 C6 -1.3(5) . . . . ?
 C13 C12 C17 C16 -3.1(5) . . . . ?
 C13 C12 C17 C20 176.2(4) . . . . ?
 C13 C14 C15 C19 177.9(4) . . . . ?
 C13 C14 C15 C16 -1.4(6) . . . . ?
 C6 C5 C4 C3 0.7(6) . . . . ?
 C6 C5 C4 C9 -178.7(4) . . . . ?
 C23 C22 C27 C26 -1.5(6) . . . . ?
 C19 C15 C16 C17 -177.8(4) . . . . ?
 C14 C15 C16 C17 1.5(6) . . . . ?
 C17 C12 C13 C14 3.1(5) . . . . ?
 C17 C12 C13 C18 -178.9(3) . . . . ?
 C27 C22 C23 C24 1.9(6) . . . . ?
 C34 C29 C30 Ir1 -126.7(3) . . . . ?
 C34 C29 C30 C31 172.4(3) . . . . ?
 C34 C29 C30 C35 -0.9(5) . . . . ?
 C5 C6 C7 C8 0.9(6) . . . . ?
 C26 C25 C24 C23 -0.5(7) . . . . ?
 C36 C31 C32 Ir1 -121.2(3) . . . . ?
 C36 C31 C32 C28 177.4(3) . . . . ?
 C36 C31 C32 C37 3.9(6) . . . . ?
 C36 C31 C30 Ir1 122.7(4) . . . . ?
 C36 C31 C30 C29 -177.8(3) . . . . ?
 C36 C31 C30 C35 -4.5(6) . . . . ?
 C18 C13 C14 C15 -178.7(3) . . . . ?
 C7 C8 C3 N3 -177.9(3) . . . . ?
 C7 C8 C3 C4 1.5(5) . . . . ?
 C7 C6 C5 C4 -0.5(6) . . . . ?
 C24 C25 C26 C27 0.9(7) . . . . ?
 C10 C6 C5 C4 178.4(4) . . . . ?
 C10 C6 C7 C8 -178.0(4) . . . . ?
 C20 C17 C16 C15 -178.6(4) . . . . ?
 C33 C28 C29 Ir1 -124.1(3) . . . . ?
 C33 C28 C29 C30 171.4(3) . . . . ?
 C33 C28 C29 C34 0.1(5) . . . . ?
 C33 C28 C32 Ir1 124.7(4) . . . . ?
 C33 C28 C32 C31 -171.9(3) . . . . ?
 C33 C28 C32 C37 1.4(6) . . . . ?

_shelx_res_file
;
TITL str2213_a.res in P2(1)/c
    str2213.res
    created by SHELXL-2018/3 at 13:58:34 on 27-Apr-2022
REM Old TITL str2213 in P2(1)
REM SHELXT solution in P2(1)/c
REM R1 0.066, Rweak 0.003, Alpha 0.041, Orientation as input
REM Formula found by SHELXT: C32 C1 O4 Ir
CELL 1.54184 13.3416 17.0392 15.4121 90 94.17 90
ZERR 4 0.0002 0.0003 0.0003 0 0.002 0
LATT 1
SYMM -X,0.5+Y,0.5-Z
SFAC C H D Ir N O
UNIT 152 172 16 4 16 8

L.S. 20
PLAN  2
SIZE 0.047 0.06 0.104
CONF
MORE -1
BOND $H
fmap 2
acta
REM <olex2.extras>
REM <HklSrc "%./str2213.hkl">
REM </olex2.extras>

WGHT    0.043700    1.091300
FVAR       0.17781
IR1   4    0.283883    0.435078    0.857744    11.00000    0.02656    0.03244 =
         0.02314    0.00162    0.00104    0.00341
O1    6    0.178064    0.589405    0.653409    11.00000    0.04922    0.03373 =
         0.03300    0.00189   -0.00551    0.01082
N4    5    0.227469    0.537495    0.789720    11.00000    0.03389    0.02807 =
         0.02762    0.00245   -0.00273    0.01013
N2    5    0.271770    0.353696    0.594424    11.00000    0.03931    0.03201 =
         0.02547    0.00051   -0.00074    0.00661
N3    5    0.234742    0.425668    0.592752    11.00000    0.03540    0.03079 =
         0.02225    0.00028   -0.00235    0.00494
N1    5    0.295495    0.340605    0.679718    11.00000    0.03543    0.02787 =
         0.02411   -0.00083   -0.00223    0.00585
C1    1    0.274301    0.401731    0.731789    11.00000    0.02580    0.02921 =
         0.02969    0.00057    0.00256    0.00069
C28   1    0.340434    0.366501    0.970656    11.00000    0.03229    0.05431 =
         0.02368    0.01523   -0.00191    0.00496
C21   1    0.208694    0.535276    0.703390    11.00000    0.02662    0.03069 =
         0.03096   -0.00037   -0.00214    0.00167
C2    1    0.234338    0.456610    0.672776    11.00000    0.03041    0.03226 =
         0.02890    0.00264    0.00011    0.00367
C31   1    0.203621    0.447672    0.980418    11.00000    0.04184    0.04855 =
         0.01928   -0.00115    0.01450    0.00172
C29   1    0.252945    0.328010    0.931079    11.00000    0.04131    0.03229 =
         0.02401    0.01138    0.00527   -0.00257
C22   1    0.216380    0.610132    0.833543    11.00000    0.03743    0.02832 =
         0.03150    0.00175    0.00211    0.00772
C32   1    0.308711    0.441629    1.001440    11.00000    0.04462    0.05438 =
         0.01410    0.00330   -0.00272   -0.00715
C30   1    0.167556    0.378229    0.938177    11.00000    0.02921    0.04377 =
         0.02567    0.01111    0.00775   -0.00117
C11   1    0.041145    0.371018    0.520834    11.00000    0.03897    0.04311 =
         0.05213    0.00162   -0.00142   -0.00176
AFIX 137
H11A  2    0.066128    0.319059    0.511696    11.00000   -1.50000
H11B  2   -0.027857    0.374160    0.498637    11.00000   -1.50000
H11C  2    0.046040    0.382560    0.581963    11.00000   -1.50000
AFIX   0
C12   1    0.339509    0.265148    0.702971    11.00000    0.03722    0.02994 =
         0.02794    0.00234    0.00117    0.00975
C8    1    0.102648    0.429615    0.473998    11.00000    0.03715    0.02919 =
         0.03475   -0.00345   -0.00100    0.00634
C3    1    0.195654    0.456571    0.508825    11.00000    0.03625    0.03150 =
         0.02491    0.00013   -0.00140    0.00621
C13   1    0.278568    0.199008    0.698750    11.00000    0.03740    0.03479 =
         0.03251    0.00039   -0.00182    0.00513
C6    1    0.122769    0.511739    0.348389    11.00000    0.05418    0.04728 =
         0.02971    0.00139   -0.00472    0.01321
C23   1    0.297191    0.641861    0.882731    11.00000    0.03406    0.04960 =
         0.04247   -0.01207   -0.00219    0.00245
AFIX  43
H23   2    0.359186    0.616729    0.884560    11.00000   -1.20000
AFIX   0
C19   1    0.466616    0.046392    0.792048    11.00000    0.06644    0.04467 =
         0.06058    0.00637   -0.00573    0.02410
AFIX 137
H19A  2    0.471117    0.046743    0.854498    11.00000   -1.50000
H19B  2    0.532492    0.039748    0.771881    11.00000   -1.50000
H19C  2    0.424225    0.003886    0.771157    11.00000   -1.50000
AFIX   0
C14   1    0.321757    0.128582    0.727394    11.00000    0.04599    0.03167 =
         0.03656   -0.00201    0.00023    0.00079
AFIX  43
H14   2    0.282453    0.083460    0.725983    11.00000   -1.20000
AFIX   0
C15   1    0.422258    0.123736    0.758143    11.00000    0.04982    0.03587 =
         0.03541   -0.00105   -0.00163    0.01181
C17   1    0.441917    0.262930    0.730435    11.00000    0.03579    0.03628 =
         0.03578   -0.00134    0.00180    0.00499
C27   1    0.125299    0.649624    0.829456    11.00000    0.03627    0.04523 =
         0.04437   -0.00584   -0.00216    0.00706
AFIX  43
H27   2    0.070584    0.629778    0.795545    11.00000   -1.20000
AFIX   0
C34   1    0.249283    0.245025    0.900491    11.00000    0.05958    0.04205 =
         0.03590    0.00750    0.00900    0.00264
AFIX 137
H34A  2    0.195957    0.239068    0.855700    11.00000   -1.50000
H34B  2    0.237404    0.211011    0.948329    11.00000   -1.50000
H34C  2    0.312130    0.231535    0.877739    11.00000   -1.50000
AFIX   0
C16   1    0.480656    0.190687    0.758192    11.00000    0.03580    0.04387 =
         0.04123   -0.00142   -0.00043    0.01051
AFIX  43
H16   2    0.548213    0.187322    0.777456    11.00000   -1.20000
AFIX   0
C25   1    0.195833    0.749084    0.926221    11.00000    0.06224    0.04044 =
         0.05502   -0.01707    0.00308    0.00510
AFIX  43
H25   2    0.188403    0.795024    0.957698    11.00000   -1.20000
AFIX   0
C5    1    0.215190    0.537475    0.386154    11.00000    0.05562    0.04307 =
         0.03192    0.00789    0.00348    0.00182
AFIX  43
H5    2    0.252336    0.573422    0.356349    11.00000   -1.20000
AFIX   0
C26   1    0.115633    0.718103    0.875434    11.00000    0.04418    0.05014 =
         0.05592   -0.00992    0.00077    0.01732
AFIX  43
H26   2    0.054123    0.744011    0.872317    11.00000   -1.20000
AFIX   0
C36   1    0.139714    0.515998    1.004462    11.00000    0.05817    0.05336 =
         0.04950   -0.00083    0.02586    0.01041
AFIX 137
H36A  2    0.181414    0.561421    1.014956    11.00000   -1.50000
H36B  2    0.106856    0.503489    1.056096    11.00000   -1.50000
H36C  2    0.090112    0.526663    0.957672    11.00000   -1.50000
AFIX   0
C18   1    0.169000    0.202500    0.667580    11.00000    0.04194    0.04226 =
         0.05146    0.00298   -0.00878    0.00008
AFIX 137
H18A  2    0.140207    0.250294    0.687446    11.00000   -1.50000
H18B  2    0.134460    0.158444    0.690272    11.00000   -1.50000
H18C  2    0.162504    0.200987    0.605158    11.00000   -1.50000
AFIX   0
C7    1    0.068421    0.457788    0.392795    11.00000    0.03868    0.04736 =
         0.03594   -0.00339   -0.00956    0.00608
AFIX  43
H7    2    0.007233    0.439907    0.367505    11.00000   -1.20000
AFIX   0
C24   1    0.287124    0.710577    0.929344    11.00000    0.04890    0.04012 =
         0.05337   -0.01090   -0.00857    0.00066
AFIX  43
H24   2    0.341940    0.730819    0.962804    11.00000   -1.20000
AFIX   0
C10   1    0.081958    0.543122    0.261542    11.00000    0.07984    0.07589 =
         0.04076    0.01469   -0.01419    0.01554
AFIX 137
H10A  2    0.043641    0.589810    0.270138    11.00000   -1.50000
H10B  2    0.039531    0.504321    0.232452    11.00000   -1.50000
H10C  2    0.136686    0.555240    0.226675    11.00000   -1.50000
AFIX   0
C37   1    0.371601    0.499654    1.055334    11.00000    0.06542    0.07162 =
         0.03389   -0.00160   -0.00532   -0.01965
AFIX 137
H37A  2    0.441519    0.489053    1.049804    11.00000   -1.50000
H37B  2    0.357209    0.494968    1.115244    11.00000   -1.50000
H37C  2    0.356146    0.551914    1.035292    11.00000   -1.50000
AFIX   0
C20   1    0.507872    0.334357    0.729283    11.00000    0.03639    0.04695 =
         0.07142    0.00014    0.00553    0.00247
AFIX 137
H20A  2    0.493763    0.362288    0.675689    11.00000   -1.50000
H20B  2    0.577128    0.318576    0.734139    11.00000   -1.50000
H20C  2    0.494860    0.367838    0.777285    11.00000   -1.50000
AFIX   0
C9    1    0.352073    0.540640    0.507388    11.00000    0.04465    0.06173 =
         0.04498    0.00437    0.00120   -0.01132
AFIX 137
H9A   2    0.340197    0.576377    0.553691    11.00000   -1.50000
H9B   2    0.387365    0.567324    0.463990    11.00000   -1.50000
H9C   2    0.391744    0.497284    0.530114    11.00000   -1.50000
AFIX   0
C4    1    0.253127    0.510739    0.467190    11.00000    0.03875    0.04321 =
         0.03201    0.00017   -0.00159    0.00386
C33   1    0.441862    0.329721    0.987434    11.00000    0.03648    0.06809 =
         0.05337    0.01991   -0.00276    0.00994
AFIX 137
H33A  2    0.452907    0.292796    0.942059    11.00000   -1.50000
H33B  2    0.445136    0.303044    1.042431    11.00000   -1.50000
H33C  2    0.492603    0.369730    0.988574    11.00000   -1.50000
AFIX   0
C35   1    0.060247    0.357244    0.915231    11.00000    0.03459    0.05858 =
         0.05164    0.00918    0.00146   -0.00232
AFIX 137
H35A  2    0.023457    0.403548    0.897091    11.00000   -1.50000
H35B  2    0.031757    0.335042    0.965132    11.00000   -1.50000
H35C  2    0.056526    0.319650    0.868714    11.00000   -1.50000
AFIX   0

O2    6    0.281092    0.725378    0.642951    11.00000    0.10547    0.13881 =
         0.15382    0.05608   -0.02652   -0.03626
AFIX 147
D2    3    0.248870    0.684411    0.638576    11.00000   -1.50000
AFIX   0
C38   1    0.221435    0.782981    0.660775    11.00000    0.13310    0.09285 =
         0.12037   -0.00393    0.01823    0.03511
AFIX 137
D38A  3    0.235862    0.827929    0.626253    11.00000   -1.50000
D38B  3    0.231705    0.796078    0.721351    11.00000   -1.50000
D38C  3    0.152865    0.767296    0.647827    11.00000   -1.50000
AFIX   0

H     2    0.383987    0.468812    0.834695    11.00000    0.05068
HKLF 4


REM  str2213_a.res in P2(1)/c
REM wR2 = 0.0714, GooF = S = 1.072, Restrained GooF = 1.072 for all data
REM R1 = 0.0272 for 5392 Fo > 4sig(Fo) and 0.0336 for all 6170 data
REM 423 parameters refined using 0 restraints

END

WGHT      0.0452      1.0644

REM Highest difference peak  0.942,  deepest hole -0.674,  1-sigma level  0.085
Q1    1   0.1422  0.4377  0.4243  11.00000  0.05    0.76
Q2    1   0.2835  0.6932  0.8580  11.00000  0.05    0.67
;
_shelx_res_checksum                82591
_shelx_hkl_file
;
   0 -20   0    1.43    1.43
   0 -20  -1   87.05    4.22
   0 -20   1   91.69    4.41
   0 -20   2    0.87    0.76
   0 -20  -2   -1.17    1.37
   0 -20   2   -2.15    1.66
   0 -20  -3   13.42    1.73
   0 -20   3   13.03    1.94
   0 -20   3   12.30    1.54
   0 -19   0    1.16    1.86
   0 -19   0    0.84    0.99
   0 -19   1    4.48    2.19
   0 -19   1    4.96    1.41
   0 -19  -1    6.79    2.26
   0 -19   2  151.35    5.63
   0 -19  -2  154.57    6.22
   0 -19   2  169.29    6.75
   0 -19  -3    1.61    1.54
   0 -19   3    1.76    1.54
   0 -19   3    4.16    2.11
   0 -19  -4   11.90    1.98
   0 -19   4   15.81    2.37
   0 -19  -5    2.01    1.07
   0 -19   5   -0.63    1.35
   0 -19   5   -0.76    1.50
   0 -19   6   61.99    3.49
   0 -19   6   54.19    3.35
   0 -18   0   37.64    4.16
   0 -18   0   35.61    3.18
   0 -18   1  134.95    6.80
   0 -18   1  118.94    5.62
   0 -18  -1  130.40    6.62
   0 -18   2   -1.49    2.78
   0 -18   2    0.11    1.74
   0 -18   3   52.80    4.54
   0 -18   3   44.00    3.82
   0 -18   4   25.35    3.45
   0 -18   4   24.90    3.15
   0 -18  -5  123.42    5.34
   0 -18   5  130.59    6.05
   0 -18  -6   25.10    2.35
   0 -18   6   34.06    3.34
   0 -18   6   32.70    3.14
   0 -18  -6   29.63    3.19
   0 -18   7    2.22    1.23
   0 -18   7    3.22    1.80
   0 -18   8   14.26    2.08
   0 -18   8   11.06    1.61
   0 -17   0    0.11    1.29
   0 -17  -1   77.81    4.59
   0 -17   1   83.51    5.89
   0 -17   1   82.30    5.25
   0 -17   2   90.79    6.17
   0 -17   2   88.27    5.50
   0 -17  -2   85.88    5.57
   0 -17   3   96.05    6.19
   0 -17   3   85.33    5.50
   0 -17  -3   78.93    5.40
   0 -17   4   30.10    4.12
   0 -17   4   32.63    3.79
   0 -17  -4   31.80    3.97
   0 -17   5   19.95    3.33
   0 -17   5   18.50    3.26
   0 -17  -5   16.83    3.25
   0 -17   6   35.08    3.64
   0 -17   6   42.50    4.18
   0 -17  -6   40.29    4.12
   0 -17   7  144.02    6.23
   0 -17  -7  154.62    6.73
   0 -17   8   48.97    3.82
   0 -17   8   39.90    3.12
   0 -17  -8   48.72    3.82
   0 -17   9    5.74    1.77
   0 -17   9    4.30    1.22
   0 -17  -9    5.29    1.76
   0 -16   0  268.73    9.14
   0 -16  -1    0.36    1.45
   0 -16   1    1.29    1.75
   0 -16  -1    0.87    2.18
   0 -16   2   -1.00    2.15
   0 -16  -2   -0.48    2.23
   0 -16   3   18.59    3.37
   0 -16   3   21.90    3.63
   0 -16  -3   17.18    3.28
   0 -16   4  132.41    7.08
   0 -16   4  127.24    6.93
   0 -16  -4  126.22    6.87
   0 -16   5   23.60    3.72
   0 -16   5   24.34    3.56
   0 -16  -5   26.87    3.85
   0 -16   6   56.40    4.99
   0 -16   6   51.88    4.50
   0 -16  -6   57.15    4.93
   0 -16   7    0.69    1.86
   0 -16   7   -0.65    2.39
   0 -16  -7    0.65    2.46
   0 -16   8   89.61    5.06
   0 -16  -8   94.08    5.50
   0 -16   8   84.76    4.61
   0 -16   9    2.84    1.47
   0 -16   9    6.22    2.28
   0 -16   9    5.35    1.73
   0 -16  -9    5.79    2.21
   0 -16  10  153.72    5.93
   0 -16 -10  141.16    5.60
   0 -16  11    0.86    1.01
   0 -16  11    1.28    1.47
   0 -16  11   -0.62    1.15
   0 -16 -11    0.40    0.98
   0 -15   0    1.20    1.88
   0 -15   0   -3.79    2.24
   0 -15   1  212.30    8.58
   0 -15  -1  215.49    8.02
   0 -15  -1  213.45    8.51
   0 -15  -2   33.30    3.30
   0 -15   2   38.40    4.19
   0 -15  -2   36.54    4.15
   0 -15   3  474.43   13.01
   0 -15  -3  500.04   13.12
   0 -15   4    2.05    2.52
   0 -15   4    1.92    2.42
   0 -15  -4    2.80    2.64
   0 -15   5    0.38    2.49
   0 -15   5    2.46    2.12
   0 -15  -5    3.70    2.76
   0 -15   6    0.93    1.39
   0 -15   6    5.38    2.83
   0 -15   6    4.85    2.39
   0 -15  -6    6.37    3.05
   0 -15   7  253.04    9.65
   0 -15   7  224.00    8.58
   0 -15  -7  243.53    9.24
   0 -15   7  234.65    8.42
   0 -15   8   -1.28    1.69
   0 -15   8   -0.25    2.60
   0 -15   8   -0.01    1.41
   0 -15  -8    2.42    2.56
   0 -15   9    1.02    1.59
   0 -15   9    1.21    2.25
   0 -15   9   -0.16    1.33
   0 -15  -9    0.89    2.19
   0 -15  10    1.89    1.56
   0 -15  10    2.56    1.85
   0 -15 -10    4.29    2.08
   0 -15 -11  133.43    5.47
   0 -15  11  127.62    5.46
   0 -15  12    0.90    1.08
   0 -15  12    0.27    1.22
   0 -15  12    0.29    1.14
   0 -15 -12    3.26    1.20
   0 -14   0  263.11    9.05
   0 -14   0  265.91    9.24
   0 -14   0  274.24   18.45
   0 -14  -1    5.91    1.93
   0 -14   1    6.25    2.14
   0 -14   1    4.11    2.04
   0 -14  -1    3.38    2.08
   0 -14   1    7.82    4.69
   0 -14  -1   11.91    4.06
   0 -14  -2    3.78    1.65
   0 -14   2    1.56    2.02
   0 -14  -2    0.45    2.12
   0 -14  -2   -1.32    2.66
   0 -14   3  121.40    6.79
   0 -14  -3  118.76    6.58
   0 -14  -3  121.72   12.95
   0 -14   4  396.37   11.65
   0 -14   4  384.61   11.81
   0 -14  -4  388.47   11.60
   0 -14   5  180.89    7.42
   0 -14   5  189.41    8.53
   0 -14   5  187.22    8.15
   0 -14  -5  178.05    8.10
   0 -14   6  113.62    6.81
   0 -14   6  107.15    6.26
   0 -14  -6  113.34    6.66
   0 -14   6  109.25    6.00
   0 -14   7    2.55    2.74
   0 -14   7    4.81    2.21
   0 -14   7    2.10    1.77
   0 -14  -7    5.20    2.60
   0 -14   8   87.15    6.04
   0 -14   8   79.78    5.24
   0 -14  -8   87.69    5.81
   0 -14   8   77.44    5.24
   0 -14   9  115.07    5.85
   0 -14   9  123.44    6.75
   0 -14  -9  119.44    6.52
   0 -14   9  114.10    6.24
   0 -14  10  181.04    7.56
   0 -14 -10  172.90    7.25
   0 -14  10  172.69    7.36
   0 -14  11    8.33    2.23
   0 -14  11    8.36    2.12
   0 -14 -11    7.61    2.08
   0 -14  12    6.20    1.96
   0 -14  12    8.07    1.79
   0 -14  12    7.12    2.00
   0 -14 -12    6.84    1.66
   0 -14  13   27.17    2.06
   0 -14  13   32.56    2.62
   0 -14  13   25.30    2.51
   0 -13   0    0.99    1.27
   0 -13   0   -0.92    1.68
   0 -13   1   40.70    3.89
   0 -13  -1   41.09    3.60
   0 -13  -1   44.10    3.95
   0 -13   1   47.86    3.94
   0 -13   1   38.96    7.22
   0 -13  -1   43.82    7.86
   0 -13   2  266.51    9.34
   0 -13  -2  264.35    8.34
   0 -13   2  258.16    8.58
   0 -13  -2  283.89    9.44
   0 -13  -2  293.07   18.70
   0 -13   3   54.47    4.58
   0 -13  -3   62.70    4.73
   0 -13   3   52.00    8.53
   0 -13  -3   53.22    8.39
   0 -13   3   64.90    8.56
   0 -13   4   60.57    4.87
   0 -13   4   58.30    4.21
   0 -13  -4   66.30    4.97
   0 -13  -4   60.84    8.86
   0 -13   4   66.80    9.40
   0 -13   5    8.32    2.03
   0 -13   5   11.41    2.85
   0 -13   5   13.39    2.73
   0 -13  -5   11.59    2.76
   0 -13  -5    8.03    4.50
   0 -13   5   12.17    5.38
   0 -13   6  110.52    6.67
   0 -13   6  108.26    5.99
   0 -13   6  112.91    6.28
   0 -13   6  105.72   12.28
   0 -13  -6  116.07    6.59
   0 -13   7  193.02    8.61
   0 -13   7  175.39    7.68
   0 -13  -7  192.02    8.33
   0 -13   7  174.94    7.75
   0 -13   8  173.64    8.23
   0 -13   8  166.71    7.38
   0 -13  -8  171.25    7.87
   0 -13   8  165.94    7.66
   0 -13   9    0.58    1.70
   0 -13   9    0.81    2.15
   0 -13   9    1.48    2.18
   0 -13  -9   -0.89    2.24
   0 -13  10   75.24    5.41
   0 -13 -10   73.80    5.10
   0 -13  10   73.77    5.33
   0 -13  11   61.64    4.54
   0 -13 -11   65.94    4.52
   0 -13  11   61.47    4.82
   0 -13  12  160.78    6.83
   0 -13  12  158.06    6.29
   0 -13 -12  147.99    6.01
   0 -13  12  165.07    7.06
   0 -13  13   20.02    2.49
   0 -13  13   14.57    1.80
   0 -13  13   20.74    2.75
   0 -13  14    0.75    1.42
   0 -13  14    1.83    1.07
   0 -12   0    4.58    1.76
   0 -12   0    4.19    1.64
   0 -12   1  510.70   12.03
   0 -12  -1  491.31   11.27
   0 -12  -1  515.39   11.76
   0 -12   1  501.06   11.32
   0 -12   1  497.37   21.53
   0 -12  -1  538.03   23.16
   0 -12  -2    2.30    1.06
   0 -12   2    0.72    1.35
   0 -12   2   -0.15    1.30
   0 -12  -2   -0.32    1.48
   0 -12  -2    3.00    2.86
   0 -12   2    0.54    2.69
   0 -12   2    0.22    4.24
   0 -12   3   64.52    4.72
   0 -12  -3   62.02    4.49
   0 -12  -3   65.46    8.59
   0 -12   3   52.94    8.23
   0 -12   3   67.92    8.29
   0 -12   4   58.30    4.09
   0 -12  -4   61.31    4.53
   0 -12   4   63.98    8.79
   0 -12  -4   59.60    8.73
   0 -12   5  451.04   11.64
   0 -12   5  415.97   10.94
   0 -12  -5  463.74   12.11
   0 -12  -5  498.58   24.48
   0 -12   5  464.15   23.25
   0 -12   6    2.31    1.67
   0 -12   6    0.25    1.65
   0 -12  -6    3.57    2.32
   0 -12   6    5.01    3.36
   0 -12  -6    4.17    2.90
   0 -12   7   -1.45    1.66
   0 -12   7   -0.61    1.64
   0 -12  -7   -0.69    2.17
   0 -12   8    4.27    2.00
   0 -12   8    0.40    1.79
   0 -12  -8    2.40    2.31
   0 -12   9  217.54    8.18
   0 -12   9  239.22    9.41
   0 -12  -9  235.37    9.01
   0 -12   9  225.62    9.10
   0 -12  10   37.28    4.00
   0 -12 -10   41.40    4.15
   0 -12  10   37.60    4.23
   0 -12  11   47.49    4.21
   0 -12 -11   48.50    4.12
   0 -12  11   51.04    4.72
   0 -12  12    2.71    2.27
   0 -12  12    3.63    1.84
   0 -12 -12    1.26    1.62
   0 -12  13  102.28    5.26
   0 -12  13   97.97    4.65
   0 -12  13  105.42    5.78
   0 -12  14    6.13    1.59
   0 -12  14    4.31    1.91
   0 -11   0   -5.30    3.54
   0 -11  -1    7.44    1.77
   0 -11  -1   13.44    4.76
   0 -11   1    8.01    4.00
   0 -11   1    7.60    3.68
   0 -11   2  725.44   13.89
   0 -11   2  771.02   24.88
   0 -11  -2  756.38   26.27
   0 -11   2  794.19   26.75
   0 -11  -2  732.53   13.56
   0 -11   2  761.82   24.12
   0 -11   3   32.68    5.67
   0 -11  -3   34.07    6.09
   0 -11   3   39.36    6.91
   0 -11  -3   32.48    3.19
   0 -11   3   24.82    4.49
   0 -11   4   87.30    4.78
   0 -11  -4  102.34    5.46
   0 -11   4   99.08    9.02
   0 -11  -4   84.10    9.64
   0 -11   4   95.93   10.28
   0 -11   5    5.72    1.65
   0 -11  -5    7.06    1.96
   0 -11   5    6.85    3.78
   0 -11  -5    5.64    3.34
   0 -11   6  316.03    9.43
   0 -11   6  316.79    9.61
   0 -11  -6  329.30   10.06
   0 -11   6  334.87   19.23
   0 -11   7   40.96    3.78
   0 -11   7   38.55    3.61
   0 -11   7   49.96    8.33
   0 -11  -7   50.21    8.07
   0 -11  -7   47.74    4.25
   0 -11   8  421.21   11.11
   0 -11  -8  462.07   24.02
   0 -11   8  461.65   23.88
   0 -11  -8  446.41   12.05
   0 -11   8  424.34   12.00
   0 -11   9    9.54    2.64
   0 -11   9    5.90    1.97
   0 -11   9    7.27    4.79
   0 -11  -9    4.75    2.14
   0 -11 -10  114.04    6.32
   0 -11  10  123.52    7.02
   0 -11  11   55.26    4.57
   0 -11 -11   56.60    4.48
   0 -11  11   60.66    5.24
   0 -11  12  237.97    8.27
   0 -11 -12  252.02    8.34
   0 -11  12  268.12    9.91
   0 -11  13   11.20    3.07
   0 -11  13    9.42    2.18
   0 -11  13    9.27    1.67
   0 -11  14    0.84    2.08
   0 -11  14   -1.31    1.22
   0 -11  15    1.52    1.61
   0 -10   0 1005.02   26.94
   0 -10   1  598.02   20.57
   0 -10   1  610.92   21.80
   0 -10  -1  616.72   21.65
   0 -10   1  602.59   20.62
   0 -10   2    0.52    3.04
   0 -10   2   -0.95    3.59
   0 -10  -2    1.07    2.91
   0 -10   2    0.41    2.10
   0 -10   3   89.95    8.17
   0 -10   3   89.70    9.23
   0 -10   3   86.92    8.08
   0 -10  -3   91.73    9.17
   0 -10  -4  185.13    6.73
   0 -10   4  190.53   11.58
   0 -10  -4  196.99   13.61
   0 -10   4  198.99   13.47
   0 -10   4  195.19   11.57
   0 -10   5  471.48   10.79
   0 -10  -5  480.01   11.07
   0 -10   5  506.57   21.56
   0 -10  -5  481.85   21.54
   0 -10   6   68.70    4.53
   0 -10   6   76.30    4.47
   0 -10  -6   72.98    4.62
   0 -10  -6   70.80    9.03
   0 -10   6   75.01    9.52
   0 -10   7   27.90    2.95
   0 -10   7   28.96    3.24
   0 -10   7   30.11    5.96
   0 -10  -7   21.11    5.45
   0 -10  -7   29.84    3.31
   0 -10   8  119.97    5.86
   0 -10   8  134.21   12.84
   0 -10  -8  132.76   12.53
   0 -10  -8  122.15    6.24
   0 -10   8  122.81    6.45
   0 -10   9  190.36    7.32
   0 -10  -9  186.53   15.09
   0 -10   9  211.35   16.34
   0 -10  -9  189.50    7.83
   0 -10   9  192.04    8.27
   0 -10  10    3.42    2.52
   0 -10 -10    6.07    2.21
   0 -10 -11   48.52    4.09
   0 -10  11   42.67    4.62
   0 -10  12    6.89    2.15
   0 -10  12    8.87    3.08
   0 -10 -12    5.67    1.82
   0 -10  13  145.79    6.68
   0 -10  13  169.28    8.05
   0 -10  14   68.56    4.15
   0 -10  14   85.07    5.58
   0 -10  15   65.79    4.43
   0  -9   0   -0.46    2.96
   0  -9   0   -0.48    3.33
   0  -9   0   -0.03    2.36
   0  -9   1  152.46    9.89
   0  -9   1  153.16    9.95
   0  -9  -1  168.29   10.86
   0  -9   1  172.45   11.14
   0  -9   2  445.38   16.24
   0  -9   2  411.35   15.67
   0  -9  -2  465.39   17.93
   0  -9   2  443.62   17.51
   0  -9   3  362.69   14.71
   0  -9   3  355.23   14.48
   0  -9  -3  378.31   16.84
   0  -9   3  377.35   16.57
   0  -9   4  105.15    8.09
   0  -9   4  115.42    8.42
   0  -9   4  119.85   10.02
   0  -9  -4  108.01    9.72
   0  -9   5   17.69    3.44
   0  -9  -5   25.37    5.15
   0  -9   5   22.73    5.49
   0  -9   5   17.13    3.66
   0  -9   6  119.43    5.56
   0  -9  -6  122.83    5.55
   0  -9   6  118.32   10.55
   0  -9  -6  112.44   10.36
   0  -9   7  630.94   12.32
   0  -9   7  681.31   13.69
   0  -9  -7  688.09   13.47
   0  -9   7  707.20   25.91
   0  -9  -7  700.37   26.05
   0  -9   8  180.54    7.53
   0  -9   8  162.63    6.48
   0  -9  -8  174.23    7.10
   0  -9   8  172.54   13.73
   0  -9  -8  161.78   13.17
   0  -9   9    4.51    2.25
   0  -9  -9   11.53    3.90
   0  -9   9    8.93    3.47
   0  -9  -9    2.54    1.21
   0  -9 -10   49.35    7.81
   0  -9  10   51.02    8.62
   0  -9 -10   46.34    3.93
   0  -9  10   51.97    4.74
   0  -9 -11  391.35   10.75
   0  -9  11  418.35   12.56
   0  -9 -12  126.87    6.09
   0  -9  12  132.37    7.44
   0  -9  13  104.12    5.81
   0  -9  13  120.16    7.08
   0  -9  14    2.49    2.68
   0  -9  15  102.88    5.79
   0  -9  16   35.46    3.14
   0  -8   0 1055.60   24.25
   0  -8   0 1043.68   23.50
   0  -8   0 1043.98   23.81
   0  -8  -1   11.31    3.95
   0  -8   1    5.25    3.18
   0  -8   1    7.10    3.97
   0  -8   1    5.89    2.87
   0  -8   2   61.15    5.98
   0  -8   2   56.24    6.87
   0  -8   2   54.14    5.76
   0  -8  -2   62.45    6.76
   0  -8   3  117.16    7.87
   0  -8  -3  125.12    9.51
   0  -8   3  121.43    8.03
   0  -8   3  125.57    9.52
   0  -8   4  711.12   19.49
   0  -8   4  723.06   21.82
   0  -8   4  680.94   18.36
   0  -8  -4  740.08   22.36
   0  -8   5   -0.03    2.24
   0  -8   5   -0.79    1.64
   0  -8  -5    3.40    3.63
   0  -8   5    0.78    3.15
   0  -8   6  547.50   18.39
   0  -8   6  577.14   21.31
   0  -8  -6  556.22   21.00
   0  -8   7   14.84    2.27
   0  -8   7   18.07    3.94
   0  -8  -7   18.29    2.33
   0  -8   7   19.91    5.12
   0  -8  -7   17.29    3.53
   0  -8  -7   23.74    5.44
   0  -8   8  353.75   10.10
   0  -8  -8  349.74    9.66
   0  -8  -8  346.35    9.43
   0  -8   8  372.27   18.98
   0  -8  -8  357.86   16.90
   0  -8  -8  340.57   18.02
   0  -8   9    4.04    1.99
   0  -8  -9    3.67    1.74
   0  -8  -9   -1.33    2.73
   0  -8  -9   -0.05    1.29
   0  -8 -10  262.68    9.09
   0  -8 -10  246.30   16.22
   0  -8  10  255.16   17.56
   0  -8 -10  266.34    8.74
   0  -8  10  279.66    9.90
   0  -8  11    5.78    2.58
   0  -8 -11    5.11    1.56
   0  -8  11    2.78    3.55
   0  -8 -11    4.63    1.83
   0  -8 -12   20.29    3.19
   0  -8  12   19.22    3.67
   0  -8 -13   37.75    3.99
   0  -8  13   36.12    3.62
   0  -8  13   38.16    4.59
   0  -8  14  376.19   11.67
   0  -8  15    1.88    2.34
   0  -8  16    2.05    1.85
   0  -7   0    0.08    2.66
   0  -7   0   -0.22    3.17
   0  -7   0   -1.25    2.79
   0  -7   1  253.97   11.39
   0  -7   1  244.99   10.45
   0  -7  -1  254.09   11.17
   0  -7   1  260.87   10.84
   0  -7   2   49.07    6.09
   0  -7  -2   48.51    5.63
   0  -7   2   43.57    4.85
   0  -7   2   39.62    4.65
   0  -7   3  965.17   20.67
   0  -7   3  974.79   22.76
   0  -7   3  906.58   19.39
   0  -7  -3  993.00   23.19
   0  -7   4    0.90    2.03
   0  -7  -4   -1.01    3.18
   0  -7   4   -0.12    3.34
   0  -7   4    1.80    1.90
   0  -7   5   36.59    4.91
   0  -7   5   37.65    6.02
   0  -7  -5   38.18    5.74
   0  -7   5   31.81    4.00
   0  -7   6    7.50    3.08
   0  -7   6   12.84    4.39
   0  -7  -6    8.82    3.76
   0  -7   7 1056.37   25.74
   0  -7   7 1084.17   29.02
   0  -7  -7 1046.37   26.72
   0  -7  -7 1043.08   28.23
   0  -7   8    2.59    1.42
   0  -7  -8    4.22    1.79
   0  -7   8   -0.18    3.55
   0  -7  -8    2.73    3.13
   0  -7  -8    3.07    1.34
   0  -7   8   -2.65    2.12
   0  -7  -9   42.79    3.66
   0  -7  -9   42.81    6.51
   0  -7  -9   44.42    6.00
   0  -7   9   33.10    6.53
   0  -7  -9   46.57    3.57
   0  -7   9   45.20    3.88
   0  -7 -10   40.84    3.86
   0  -7  10   40.95    7.34
   0  -7 -10   37.65    6.63
   0  -7 -10   42.94    3.35
   0  -7  10   40.19    3.96
   0  -7 -11  307.88   10.05
   0  -7 -11  326.61    9.43
   0  -7  11  336.00   10.96
   0  -7 -12   45.11    4.34
   0  -7  12   39.13    3.68
   0  -7  12   43.18    4.56
   0  -7 -13  112.00    6.36
   0  -7  13  123.33    7.16
   0  -7 -14    0.49    2.13
   0  -7  14    1.47    2.45
   0  -7  15  142.52    7.11
   0  -7  16   39.63    3.66
   0  -7  17  136.12    5.32
   0  -6   0  842.63   18.07
   0  -6   0  825.19   17.39
   0  -6   0  812.81   17.61
   0  -6   1  257.83   10.40
   0  -6  -1  258.22   10.24
   0  -6   1  257.77    9.69
   0  -6   1  246.48    9.57
   0  -6  -1  250.97   10.44
   0  -6  -1  246.90    5.02
   0  -6  -2  107.29    7.09
   0  -6   2  102.54    6.23
   0  -6   2  111.64    7.41
   0  -6   2  106.16    6.49
   0  -6  -2  104.17    4.39
   0  -6   3   12.64    4.02
   0  -6  -3   10.88    3.74
   0  -6   3   10.08    2.65
   0  -6   3   10.14    2.95
   0  -6  -3   13.85    2.20
   0  -6  -4 1047.51   23.07
   0  -6   4 1046.56   22.70
   0  -6   4 1033.71   20.41
   0  -6   5  769.42   16.47
   0  -6  -5  826.82   21.55
   0  -6   5  820.57   21.28
   0  -6   5  819.39   19.37
   0  -6   6  218.51   12.12
   0  -6  -6  207.96   11.64
   0  -6   6  211.97   10.63
   0  -6  -7    3.29    2.68
   0  -6  -7    2.05    3.18
   0  -6   7    0.03    3.37
   0  -6   7    5.18    2.63
   0  -6  -8  350.01   16.40
   0  -6   8  364.11   17.40
   0  -6  -8  348.67   16.27
   0  -6   8  340.33   15.11
   0  -6  -9  544.25   11.92
   0  -6   9  611.88   23.65
   0  -6  -9  566.82   21.55
   0  -6  -9  589.99   22.58
   0  -6   9  590.91   21.20
   0  -6   9  564.65   12.56
   0  -6 -10  287.29    9.23
   0  -6  10  298.86   17.67
   0  -6 -10  320.56   16.93
   0  -6 -10  296.98   17.15
   0  -6 -10  303.44    8.62
   0  -6  10  309.48    9.88
   0  -6  11   98.04   10.98
   0  -6 -11   83.51    9.53
   0  -6 -11  100.92    5.81
   0  -6  11  105.96    6.28
   0  -6 -12   10.12    2.54
   0  -6  12   10.56    5.53
   0  -6  12   13.09    2.99
   0  -6  12    7.57    1.97
   0  -6 -13   48.29    4.42
   0  -6  13   56.25    5.16
   0  -6 -14  282.21    9.77
   0  -6  14  293.98   10.55
   0  -6 -15   49.32    4.41
   0  -6  15   50.60    4.65
   0  -6 -16   18.21    2.85
   0  -6  16   16.67    2.77
   0  -6  17   14.84    2.25
   0  -5   0   -0.01    2.65
   0  -5   0    0.58    2.22
   0  -5   0    0.02    2.25
   0  -5   0    0.38    0.55
   0  -5   1   13.63    2.85
   0  -5   1   13.85    3.41
   0  -5   1   12.76    2.86
   0  -5  -1   15.65    3.39
   0  -5  -1   16.45    1.56
   0  -5   1   10.65    1.30
   0  -5   2 1746.92   21.66
   0  -5   2 1808.47   24.50
   0  -5   2 1761.43   22.76
   0  -5  -2 1739.67   17.56
   0  -5  -3  339.09   11.69
   0  -5   3  316.04    9.52
   0  -5   3  364.67   11.86
   0  -5   3  343.08   10.52
   0  -5  -3  343.34    9.44
   0  -5   4  652.36   16.73
   0  -5  -4  634.23   16.66
   0  -5   4  608.92   14.75
   0  -5  -4  612.86   14.53
   0  -5   5    1.56    2.39
   0  -5   5    3.19    3.43
   0  -5  -5    2.92    2.82
   0  -5   6  935.92   21.21
   0  -5  -6  989.63   23.18
   0  -5  -6  971.44   22.76
   0  -5   7  292.17   12.95
   0  -5   7  299.91   14.13
   0  -5  -7  274.29   13.16
   0  -5  -7  277.93   13.12
   0  -5   8  660.51   22.11
   0  -5   8  655.35   20.60
   0  -5  -8  625.61   21.33
   0  -5  -8  663.64   21.13
   0  -5   9    2.57    1.37
   0  -5  -9   -2.45    2.57
   0  -5  -9    1.44    1.33
   0  -5  -9    1.20    1.07
   0  -5  -9    3.62    2.98
   0  -5   9    3.38    2.69
   0  -5   9    5.95    3.18
   0  -5 -10  161.05    6.77
   0  -5 -10  159.70    6.92
   0  -5 -10  180.96   12.03
   0  -5 -10  163.96   12.78
   0  -5  10  159.00   11.70
   0  -5  10  151.21   12.51
   0  -5  10  165.74    7.06
   0  -5 -11  121.09   11.56
   0  -5 -11  139.00    6.89
   0  -5  11  125.34   12.33
   0  -5 -11  135.71    6.59
   0  -5  11  140.57    6.91
   0  -5 -12  219.59   16.04
   0  -5  12  236.42   17.10
   0  -5 -12  232.45    8.87
   0  -5  12  236.05    9.22
   0  -5 -13   20.76    3.41
   0  -5  13   21.54    3.51
   0  -5 -14    1.78    2.23
   0  -5  14    0.94    2.29
   0  -5 -15   16.02    3.15
   0  -5  15   15.51    3.10
   0  -5 -16  188.80    7.32
   0  -5  16  190.59    7.61
   0  -5 -17   27.21    2.91
   0  -5  17   29.77    2.94
   0  -4   0   60.85    4.42
   0  -4   0   55.51    4.06
   0  -4   0   54.68    4.13
   0  -4   0   50.17    2.00
   0  -4   1 1317.34   18.01
   0  -4   1 1319.63   16.94
   0  -4  -1 1345.41   19.18
   0  -4   1 1329.83   17.39
   0  -4  -1 1346.69   11.88
   0  -4   2    9.99    3.01
   0  -4   2    8.22    2.14
   0  -4   2    7.67    2.39
   0  -4  -2    8.67    1.69
   0  -4   3  460.75   12.19
   0  -4  -3  456.98   12.24
   0  -4   3  425.67    9.65
   0  -4   3  429.88   10.74
   0  -4  -3  464.89   10.77
   0  -4  -4   -0.30    2.53
   0  -4   4    0.14    1.48
   0  -4   4   -0.04    2.26
   0  -4   4    0.63    2.58
   0  -4  -4    2.92    2.18
   0  -4  -5 1531.93   25.31
   0  -4  -5 1538.91   17.70
   0  -4   5 1538.57   23.94
   0  -4   5 1609.11   26.11
   0  -4  -6    6.54    1.77
   0  -4  -6    7.14    2.91
   0  -4  -6    5.03    2.93
   0  -4   6    8.18    3.57
   0  -4   6    7.40    2.76
   0  -4  -7   45.92    5.99
   0  -4  -7   40.09    5.02
   0  -4   7   39.30    5.77
   0  -4   7   44.72    5.48
   0  -4  -8    3.32    2.39
   0  -4  -8    0.08    2.78
   0  -4   8   -1.60    2.92
   0  -4   8    1.70    2.46
   0  -4  -9 1188.74   30.97
   0  -4  -9 1225.09   28.23
   0  -4   9 1126.39   28.77
   0  -4   9 1165.43   30.76
   0  -4 -10   21.34    2.68
   0  -4 -10   24.43    2.82
   0  -4 -10   13.30    3.85
   0  -4  10   16.93    4.59
   0  -4  10   17.25    4.88
   0  -4  10   22.40    2.87
   0  -4 -11  150.02    6.86
   0  -4 -11  148.45    6.87
   0  -4 -11  145.79   12.75
   0  -4  11  143.21   11.79
   0  -4  11  141.19   12.66
   0  -4  11  159.62    7.24
   0  -4 -12   20.77    3.08
   0  -4 -12   26.86    6.19
   0  -4 -12   19.58    3.16
   0  -4  12   18.01    5.68
   0  -4  12   21.50    3.23
   0  -4 -13  234.47    9.08
   0  -4 -13  233.22    9.19
   0  -4  13  233.69   17.14
   0  -4  13  222.53   16.97
   0  -4  13  238.01    9.39
   0  -4 -14    1.90    2.30
   0  -4  14    4.44    2.50
   0  -4 -15  119.11    6.64
   0  -4  15  128.33    6.83
   0  -4 -16    1.73    2.45
   0  -4  16    2.39    2.09
   0  -4 -17   64.15    4.15
   0  -4  17   59.33    3.92
   0  -3   0    0.36    1.40
   0  -3   0    1.15    1.80
   0  -3   0   -0.20    1.56
   0  -3   0    0.28    0.59
   0  -3   1  161.25    5.20
   0  -3   1  159.71    5.73
   0  -3   1  171.95    5.58
   0  -3  -1  169.87    6.24
   0  -3  -1  175.09    4.16
   0  -3   2 1723.98   19.27
   0  -3   2 1719.04   17.68
   0  -3   3   13.07    2.03
   0  -3  -3   12.79    1.88
   0  -3  -3   13.32    2.81
   0  -3   3   13.90    2.94
   0  -3   3   12.35    2.57
   0  -3  -3   15.52    2.53
   0  -3  -4  131.19    4.85
   0  -3  -4  130.15    6.70
   0  -3   4  135.85    6.42
   0  -3   4  143.60    7.22
   0  -3  -4  151.03    7.22
   0  -3  -5    0.58    1.23
   0  -3  -5   -0.79    2.41
   0  -3  -5    0.29    2.61
   0  -3   5    0.06    2.94
   0  -3   5    1.59    2.47
   0  -3  -6  344.81   12.12
   0  -3  -6  378.55   13.61
   0  -3  -6  336.68    8.82
   0  -3   6  349.10   12.39
   0  -3   6  373.16   13.50
   0  -3  -7   75.20    4.60
   0  -3  -7   80.63    6.60
   0  -3  -7   87.78    7.64
   0  -3   7   79.11    6.97
   0  -3   7   76.93    7.28
   0  -3  -8  759.79   19.91
   0  -3  -8  773.32   22.93
   0  -3   8  781.23   22.12
   0  -3   8  819.72   23.40
   0  -3  -9    1.98    2.94
   0  -3  -9    2.33    2.35
   0  -3   9    1.91    3.07
   0  -3   9    2.25    3.01
   0  -3 -10  176.98    6.93
   0  -3 -10  176.77   13.13
   0  -3  10  161.07   12.43
   0  -3  10  182.68   12.89
   0  -3  10  172.78    6.98
   0  -3 -11   89.50   10.19
   0  -3 -11   84.10    5.16
   0  -3  11   85.75    9.62
   0  -3  11   81.08    9.82
   0  -3  11   77.95    5.06
   0  -3 -12  527.37   13.07
   0  -3 -12  543.77   13.32
   0  -3 -12  543.22   25.52
   0  -3  12  514.40   24.47
   0  -3  12  499.80   23.37
   0  -3  12  563.39   13.66
   0  -3 -13   28.92    3.75
   0  -3 -13   27.46    3.63
   0  -3  13   21.97    7.12
   0  -3  13   27.03    3.64
   0  -3 -14   19.14    3.45
   0  -3 -14   17.34    3.43
   0  -3  14   13.62    2.92
   0  -3 -15   20.39    3.50
   0  -3  15   14.90    2.82
   0  -3 -16  440.23   11.48
   0  -3  16  407.14   11.05
   0  -3 -17   18.23    2.78
   0  -3  17   16.45    2.27
   0  -3 -18   25.14    2.46
   0  -2   0 2007.98   14.69
   0  -2   0 2064.46   15.77
   0  -2   1  416.16    7.55
   0  -2   1  415.01    6.46
   0  -2   1  464.21    7.26
   0  -2  -1  452.17    6.23
   0  -2  -2   97.59    4.32
   0  -2  -2  101.11    3.30
   0  -2   2  101.93    3.45
   0  -2   2  104.31    4.48
   0  -2   2  105.74    4.12
   0  -2  -2  107.64    4.22
   0  -2   3 1000.26   14.12
   0  -2   3 1038.80   15.33
   0  -2  -3 1042.17   15.49
   0  -2  -4   84.47    5.49
   0  -2  -4   71.70    3.71
   0  -2   4   76.89    5.30
   0  -2   4   71.26    4.78
   0  -2  -4   88.87    5.68
   0  -2  -5  158.96    8.13
   0  -2  -5  144.15    5.60
   0  -2   5  167.24    8.23
   0  -2  -6  821.36   19.49
   0  -2   6  833.75   19.53
   0  -2  -7    0.20    3.14
   0  -2  -7    2.27    1.50
   0  -2  -7    2.90    2.24
   0  -2   7    2.40    2.93
   0  -2   7   -1.04    3.07
   0  -2  -8  535.41   15.74
   0  -2  -8  556.13   19.34
   0  -2   8  548.77   19.10
   0  -2   8  507.80   17.98
   0  -2  -9  375.65   13.86
   0  -2  -9  380.31   17.48
   0  -2   9  383.05   16.91
   0  -2   9  411.99   17.96
   0  -2 -10  202.25    7.27
   0  -2 -10  204.18   14.03
   0  -2  10  211.30   14.02
   0  -2  10  218.02   14.06
   0  -2  10  204.17    7.38
   0  -2 -10  217.89    8.01
   0  -2 -11   50.75    8.27
   0  -2 -11   45.76    3.80
   0  -2  11   40.58    6.85
   0  -2  11   42.36    7.34
   0  -2  11   51.89    4.11
   0  -2 -12   23.51    3.23
   0  -2 -12   18.24    5.29
   0  -2  12   23.35    6.10
   0  -2  12   25.92    6.59
   0  -2  12   30.17    3.49
   0  -2 -13   94.63    5.95
   0  -2  13  101.47   11.38
   0  -2  13  100.79    6.04
   0  -2 -14  237.28    9.19
   0  -2 -14  233.76    9.21
   0  -2  14  231.40    9.02
   0  -2 -15  155.26    7.53
   0  -2 -15  153.13    7.55
   0  -2  15  143.33    7.05
   0  -2 -16    7.80    2.84
   0  -2  16   11.20    2.41
   0  -2 -17   49.17    3.98
   0  -2  17   43.86    3.34
   0  -2 -18   50.89    3.36
   0  -1  -1  543.16    5.37
   0  -1   1  611.61    6.61
   0  -1   1  599.20    7.16
   0  -1  -1  640.88    6.98
   0  -1  -2   34.26    1.81
   0  -1   2   36.75    2.57
   0  -1  -2   38.07    2.59
   0  -1  -3  496.39   10.50
   0  -1  -3  478.11    7.81
   0  -1   3  530.17   10.50
   0  -1  -3  552.90   11.23
   0  -1  -4   79.95    5.31
   0  -1  -4   74.99    3.89
   0  -1   4   85.52    5.38
   0  -1  -4   84.98    5.54
   0  -1  -5   81.38    4.54
   0  -1  -5   98.59    6.59
   0  -1   5   91.14    6.24
   0  -1  -6  338.50    9.95
   0  -1  -6  377.43   13.26
   0  -1   6  401.11   13.53
   0  -1  -7 1035.54   23.96
   0  -1   7 1007.33   23.27
   0  -1  -7  951.39   16.21
   0  -1  -8  385.47   16.11
   0  -1  -8  357.52   11.92
   0  -1  -8  381.96   12.50
   0  -1  -9  114.95   10.06
   0  -1   9  120.10   10.14
   0  -1 -10   46.77    3.58
   0  -1 -10   46.42    6.97
   0  -1  10   43.99    6.79
   0  -1  10   43.62    7.01
   0  -1 -10   50.00    3.99
   0  -1 -11  550.08   12.49
   0  -1 -11  566.56   24.70
   0  -1  11  564.16   24.19
   0  -1  11  538.10   23.54
   0  -1  11  522.20   12.10
   0  -1 -11  567.04   13.45
   0  -1 -12  133.26    6.63
   0  -1 -12  123.04   12.38
   0  -1  12  124.21   12.64
   0  -1  12  120.11   12.34
   0  -1  12  133.64    6.60
   0  -1 -13  154.40    7.31
   0  -1  13  147.32   14.08
   0  -1  13  144.49   14.11
   0  -1  13  151.37    7.17
   0  -1 -14   -0.05    2.29
   0  -1  14    1.67    1.79
   0  -1 -15  322.31   10.44
   0  -1 -15  314.52   10.54
   0  -1 -16   83.76    5.69
   0  -1  16   71.52    4.65
   0  -1 -17  136.28    6.22
   0  -1  17  115.60    5.06
   0  -1 -18    8.25    1.90
   0   0   2  121.90    3.30
   0   0  -2  112.11    4.18
   0   0  -2  130.87    3.24
   0   0   2  120.43    4.13
   0   0  -2  124.16    4.36
   0   0  -3    0.20    1.88
   0   0   3    0.01    1.18
   0   0   3   -1.09    2.10
   0   0  -3    0.34    1.79
   0   0  -4  580.31   12.82
   0   0   4  578.91   12.75
   0   0  -5   -0.87    2.98
   0   0   5   -0.29    2.83
   0   0  -6  901.59   20.30
   0   0   6  899.26   20.13
   0   0  -6  804.97   14.89
   0   0  -7   -0.14    3.21
   0   0   7   -0.77    3.74
   0   0  -7   -1.01    1.19
   0   0  -8  775.90   18.72
   0   0  -8  830.39   23.65
   0   0   8  844.58   23.43
   0   0  -8  827.29   16.90
   0   0  -9    2.09    2.57
   0   0  -9   -0.03    2.99
   0   0   9   -1.73    3.59
   0   0 -10  480.04   10.83
   0   0 -10  471.54   21.08
   0   0  10  486.67   20.97
   0   0  11    3.03    1.28
   0   0 -11    0.58    2.74
   0   0 -11   -1.95    1.29
   0   0 -11   -1.90    1.61
   0   0  12   -1.29    1.43
   0   0  12   -2.06    2.03
   0   0  12   -0.49    2.93
   0   0 -12    2.40    1.80
   0   0  13   -3.17    1.85
   0   0 -13   -1.17    1.91
   0   0 -14  493.21   12.89
   0   0  14  466.58   12.30
   0   0 -15   -1.21    2.26
   0   0  15   -2.02    2.11
   0   0 -16   16.78    3.43
   0   0 -16   16.45    3.00
   0   0  16   17.05    2.53
   0   0 -17   -1.43    2.16
   0   0 -18  129.34    5.25
   0   1  -1  593.06    7.35
   0   1  -1  626.13    6.88
   0   1   1  588.19    5.53
   0   1   1  594.83    7.50
   0   1   1  581.14    5.48
   0   1  -1  624.40    7.30
   0   1  -2   35.41    1.29
   0   1   2   36.80    1.93
   0   1  -2   29.81    2.56
   0   1  -2   34.40    2.07
   0   1   2   30.50    2.55
   0   1   2   29.49    1.46
   0   1  -2   30.75    2.35
   0   1   3  518.82    7.90
   0   1  -3  503.10   10.77
   0   1  -3  527.21    8.18
   0   1   3  512.64   10.56
   0   1  -3  510.35    9.55
   0   1  -4   83.28    5.54
   0   1   4   79.04    3.74
   0   1   4   81.96    5.40
   0   1  -4   78.05    3.60
   0   1  -4   73.91    4.49
   0   1  -5   99.53    6.83
   0   1   5   91.03    4.52
   0   1  -5   82.77    3.93
   0   1   5   84.95    6.30
   0   1  -5   82.17    5.12
   0   1  -6  401.35   14.01
   0   1  -6  357.13    8.16
   0   1   6  399.05   13.80
   0   1  -6  369.36   10.81
   0   1  -7 1048.83   24.59
   0   1   7 1033.44   24.08
   0   1  -7  962.58   13.44
   0   1  -7  980.99   18.72
   0   1  -8  398.72   16.79
   0   1   8  397.88   16.59
   0   1  -8  401.03   12.69
   0   1  -9  129.00   10.75
   0   1   9  129.36   10.60
   0   1 -10   48.31    3.52
   0   1 -10   42.05    7.21
   0   1  10   40.86    7.27
   0   1 -11  588.17   12.63
   0   1  11  547.65   23.94
   0   1  11  524.32   11.80
   0   1 -11  557.70   12.89
   0   1 -12  122.74    6.22
   0   1  12  117.21   12.19
   0   1  12  125.70    6.13
   0   1 -13  148.81    7.06
   0   1  13  154.19   14.82
   0   1  13  140.22   13.72
   0   1  13  153.33    6.98
   0   1 -14    1.51    1.87
   0   1  14    0.81    1.73
   0   1 -15  293.53    9.74
   0   1  15  257.21    8.65
   0   1 -16   76.11    4.97
   0   1 -16   91.99    5.86
   0   1 -17  132.56    6.13
   0   1 -18    9.57    2.04
   0   2   0 2051.91   15.36
   0   2   0 2025.09   14.66
   0   2   1  416.99    6.66
   0   2  -1  437.61    7.71
   0   2   1  434.33    6.46
   0   2  -1  445.02    7.81
   0   2  -2   98.23    2.41
   0   2   2  102.63    3.39
   0   2  -2  105.12    4.29
   0   2   2  102.32    4.66
   0   2  -2  110.88    4.58
   0   2   2  103.12    3.39
   0   2  -3  990.32    6.96
   0   2  -3 1007.40   15.63
   0   2   3 1011.20   11.97
   0   2  -3 1039.04   13.58
   0   2   3  998.52   15.67
   0   2  -3 1022.82   14.83
   0   2  -4   80.42    5.63
   0   2   4   77.03    3.83
   0   2  -4   85.83    2.49
   0   2  -4   80.71    4.31
   0   2   4   77.41    5.54
   0   2  -4   78.38    4.97
   0   2   5  149.19    5.63
   0   2  -5  169.20    8.71
   0   2  -5  158.91    6.14
   0   2   5  165.10    8.53
   0   2  -5  155.62    7.18
   0   2  -6  873.48   20.78
   0   2   6  810.12   13.94
   0   2  -6  806.46   14.14
   0   2   6  852.54   20.32
   0   2  -6  829.17   17.25
   0   2  -7    2.08    3.72
   0   2  -7    1.47    1.33
   0   2   7    2.68    4.15
   0   2  -7    1.87    1.74
   0   2  -8  560.51   20.09
   0   2   8  555.78   19.88
   0   2  -8  544.55   15.90
   0   2   9  407.37   18.53
   0   2  -9  385.05   14.15
   0   2 -10  211.17    7.11
   0   2  10  233.69   15.12
   0   2 -11   47.03    3.72
   0   2  11   40.86    6.88
   0   2 -11   50.09    4.05
   0   2  11   44.55    3.64
   0   2 -12   21.97    2.95
   0   2  12   30.65    6.25
   0   2  12   26.06    2.94
   0   2  13   81.72   10.84
   0   2 -13   95.19    5.74
   0   2 -14  234.84    8.86
   0   2 -15  152.14    6.97
   0   2 -16    7.24    2.36
   0   2 -17   53.68    4.21
   0   2 -18   53.95    3.57
   0   3   0    0.47    1.50
   0   3   0    0.39    1.53
   0   3  -1  165.88    5.84
   0   3   1  158.93    5.31
   0   3  -1  167.26    5.85
   0   3   1  157.89    5.02
   0   3   2 1639.77   16.23
   0   3  -2 1764.07   19.38
   0   3   2 1679.62   15.82
   0   3  -2 1806.70   19.89
   0   3  -3   10.06    1.13
   0   3  -3   15.65    2.77
   0   3   3   12.48    1.85
   0   3   3   12.92    3.21
   0   3  -3   12.83    2.92
   0   3   4  125.73    5.25
   0   3  -4  118.46    2.20
   0   3   4  121.74    4.68
   0   3  -4  139.70    6.33
   0   3   4  151.37    7.75
   0   3  -4  139.28    6.96
   0   3   5    1.98    1.38
   0   3   5   -0.81    3.08
   0   3  -5   -0.92    1.89
   0   3  -5   -0.04    2.32
   0   3   6  361.08    9.43
   0   3   6  372.94   14.16
   0   3  -6  351.99   10.64
   0   3  -6  343.63   12.13
   0   3   7   89.11    5.21
   0   3  -7   91.70    5.75
   0   3   7   79.31    8.05
   0   3  -7   85.84    6.69
   0   3   8  832.88   24.69
   0   3  -8  816.24   20.81
   0   3   9    0.74    3.91
   0   3  -9    2.10    1.33
   0   3 -10  178.61    6.62
   0   3  10  181.03   13.78
   0   3 -11   84.31    4.85
   0   3  11   70.09    9.43
   0   3 -11   82.04    5.02
   0   3  12  585.07   26.96
   0   3 -12  531.48   12.49
   0   3  13   22.48    5.84
   0   3 -13   29.04    3.29
   0   3 -14   14.85    2.63
   0   3 -15   18.02    3.01
   0   3 -16  406.59   10.40
   0   3 -17   19.36    2.98
   0   3 -18   23.51    2.50
   0   4   0   54.95    4.09
   0   4   0   54.10    4.02
   0   4  -1 1328.54   18.32
   0   4   1 1249.66   16.78
   0   4   1 1257.61   16.08
   0   4  -1 1307.38   17.87
   0   4  -2   10.95    2.88
   0   4   2    7.26    2.11
   0   4   2   10.39    2.28
   0   4  -2    9.85    2.96
   0   4   3  467.05   12.83
   0   4   3  416.09    9.65
   0   4  -3  469.30   11.94
   0   4  -3  476.10   12.49
   0   4   3  417.18    9.33
   0   4  -4    0.74    0.51
   0   4   4    1.58    1.48
   0   4   4    1.40    3.32
   0   4  -4    1.87    2.38
   0   4  -4    1.77    2.72
   0   4  -5 1593.63   23.86
   0   4   5 1636.66   27.93
   0   4  -5 1621.37   25.92
   0   4   6    7.85    1.93
   0   4  -6    7.77    2.82
   0   4   6    4.45    4.01
   0   4  -6    8.34    3.25
   0   4  -7   46.81    4.70
   0   4   7   43.08    6.52
   0   4  -7   46.23    5.59
   0   4   8   -0.88    4.51
   0   4  -8    2.46    1.78
   0   4  -8   -0.23    2.21
   0   4   9 1202.26   32.73
   0   4  -9 1145.13   27.34
   0   4 -10   24.09    2.46
   0   4  10   22.53    5.88
   0   4 -10   17.21    3.69
   0   4  11  152.94   13.57
   0   4 -11  150.65    6.51
   0   4  12   17.97    6.31
   0   4 -12   19.69    2.75
   0   4 -13  227.21    8.46
   0   4 -14    2.51    1.80
   0   4 -15  119.67    6.08
   0   4 -16    4.18    1.91
   0   4 -17   66.06    4.36
   0   5   0   -0.83    2.33
   0   5   0    0.25    2.30
   0   5   1   14.80    2.99
   0   5  -1   16.76    3.42
   0   5   1   15.14    2.88
   0   5  -1   14.68    3.20
   0   5   2 1685.63   21.88
   0   5  -2 1825.28   25.02
   0   5  -2 1809.65   24.71
   0   5   2 1692.73   20.77
   0   5   3  320.75    9.65
   0   5  -3  353.26   11.59
   0   5  -3  364.43   12.06
   0   5   3  316.78    9.20
   0   5  -4  635.13   15.90
   0   5   4  643.60   17.52
   0   5  -4  647.74   16.85
   0   5   5    2.58    1.84
   0   5   5    2.44    3.93
   0   5   5   -0.01    1.21
   0   5  -5    2.54    2.55
   0   5  -5    2.32    3.07
   0   5   6  964.77   17.37
   0   5  -6  955.22   21.00
   0   5   6  980.66   24.85
   0   5  -6  964.84   22.86
   0   5   7  301.80   15.17
   0   5  -7  290.50   12.11
   0   5  -7  297.77   13.60
   0   5   8  672.24   23.63
   0   5  -8  647.21   18.36
   0   5  -8  649.42   20.82
   0   5   9    2.37    4.70
   0   5  -9    7.26    2.79
   0   5  10  171.84   14.39
   0   5 -10  156.19   11.38
   0   5 -11  135.27    6.19
   0   5  11  130.82   13.15
   0   5 -12  228.67    8.26
   0   5  12  243.32   18.42
   0   5 -13   18.88    2.70
   0   5 -14    0.24    1.47
   0   5 -15   14.58    2.52
   0   5 -16  181.82    6.47
   0   6   0  801.02   17.38
   0   6   0  790.99   16.69
   0   6  -1  258.05   10.38
   0   6   1  239.58    9.54
   0   6  -1  251.51   10.08
   0   6   1  226.02    8.94
   0   6   2   99.48    6.30
   0   6  -2  102.18    7.13
   0   6   2  102.77    6.07
   0   6  -2  111.91    7.38
   0   6  -3   12.39    3.73
   0   6   3   11.68    2.68
   0   6   3   10.81    2.50
   0   6  -3   11.81    3.92
   0   6   4  967.45   18.51
   0   6  -4 1045.46   22.31
   0   6   4 1068.80   24.05
   0   6  -4 1094.90   23.47
   0   6   4  936.57   17.47
   0   6   5  850.86   22.83
   0   6  -5  806.54   20.34
   0   6  -5  835.87   21.61
   0   6   6  216.72    9.00
   0   6  -6  214.33   11.04
   0   6   6  217.30   12.72
   0   6  -6  207.39   11.66
   0   6  -7    6.03    3.22
   0   6   7    0.49    3.66
   0   6  -7    2.93    3.10
   0   6  -8  325.28   14.13
   0   6   8  367.90   18.44
   0   6  -8  356.26   16.51
   0   6  -9  564.85   11.85
   0   6   9  591.03   24.68
   0   6  -9  551.93   21.25
   0   6  10  323.52   19.80
   0   6 -10  296.69   16.31
   0   6 -11   97.54    5.22
   0   6  11  109.88   12.46
   0   6 -12   13.80    2.31
   0   6  12    6.17    5.26
   0   6 -13   57.05    4.31
   0   6 -14  264.41    8.63
   0   6 -15   48.82    3.74
   0   7   0    1.22    2.91
   0   7   0    0.47    2.86
   0   7   1  245.26   10.69
   0   7  -1  252.21   11.35
   0   7   1  243.54   10.19
   0   7  -1  254.03   11.06
   0   7  -2   42.89    5.66
   0   7   2   37.35    4.64
   0   7   2   38.38    4.49
   0   7  -2   42.92    5.83
   0   7   3  888.88   19.50
   0   7  -3  974.03   22.74
   0   7  -3  975.99   22.92
   0   7   3  885.00   18.73
   0   7   4    1.99    3.73
   0   7  -4   -0.67    3.24
   0   7   4    0.06    1.81
   0   7   4    1.99    2.04
   0   7  -4    2.30    3.43
   0   7   5   33.58    6.32
   0   7  -5   33.46    5.12
   0   7   5   33.46    4.11
   0   7  -5   35.20    5.79
   0   7   6    6.11    4.08
   0   7  -6    8.21    3.21
   0   7  -6   14.62    4.37
   0   7  -7 1017.56   26.19
   0   7   7 1068.34   30.32
   0   7  -7 1030.25   28.14
   0   7  -8    0.17    3.23
   0   7   8    2.61    4.13
   0   7  -8    1.90    1.47
   0   7  -8   -2.24    2.82
   0   7  -9   43.88    3.73
   0   7   9   47.47    8.28
   0   7  -9   43.03    6.58
   0   7  10   30.19    7.93
   0   7 -10   42.49    6.59
   0   7 -11  339.34    9.67
   0   7  11  344.97   21.83
   0   7 -12   44.60    3.81
   0   7 -13  105.90    5.49
   0   7 -14    0.41    1.44
   0   8   0 1014.59   23.52
   0   8   0  979.30   22.26
   0   8   1    7.63    3.61
   0   8  -1    4.05    3.59
   0   8   1    7.09    3.36
   0   8  -1    9.09    3.73
   0   8  -2   55.63    6.68
   0   8   2   53.21    5.67
   0   8  -2   58.68    6.51
   0   8   2   54.46    5.69
   0   8   3  109.96    7.76
   0   8  -3  114.76    9.04
   0   8   3  116.96    7.68
   0   8  -3  131.80    9.61
   0   8  -4  709.55   21.59
   0   8   4  655.12   18.21
   0   8   4  709.63   22.46
   0   8   4  675.61   17.54
   0   8  -4  728.93   22.20
   0   8   5    1.36    1.55
   0   8   5    1.56    3.71
   0   8  -5   -3.63    3.20
   0   8  -5    1.58    3.11
   0   8   6  521.48   21.24
   0   8  -6  529.53   19.86
   0   8  -6  541.03   20.79
   0   8   7   15.07    5.23
   0   8  -7   19.34    2.31
   0   8  -7   18.37    4.75
   0   8  -7   19.56    5.00
   0   8   8  358.56   19.67
   0   8  -8  353.07    9.51
   0   8  -8  346.84   17.03
   0   8  -8  370.46   18.73
   0   8   9    5.93    4.97
   0   8  -9    2.86    1.85
   0   8  -9    1.97    2.27
   0   8  10  259.89   18.98
   0   8 -10  243.13   16.16
   0   8  11    5.31    6.00
   0   9   0   -0.96    3.04
   0   9   0   -0.61    2.58
   0   9  -1  166.52   10.91
   0   9   1  158.24   10.25
   0   9   1  156.16    9.77
   0   9  -1  153.66    9.99
   0   9  -2  447.26   17.65
   0   9   2  440.73   16.54
   0   9   2  404.54   15.25
   0   9  -2  441.61   17.22
   0   9  -3  359.34   16.31
   0   9   3  337.55   14.41
   0   9   3  338.34   13.79
   0   9  -3  375.86   16.44
   0   9   4  113.15   10.10
   0   9  -4  122.59   10.16
   0   9   4   98.61    7.88
   0   9   4  106.16    7.71
   0   9  -4  118.43   10.02
   0   9  -5   20.13    5.15
   0   9   5   18.09    5.33
   0   9   5   18.15    3.76
   0   9  -5   17.42    4.96
   0   9   6  109.46   10.55
   0   9  -6  120.80    5.29
   0   9  -6  119.51   10.48
   0   9  -6  127.13   10.84
   0   9  -7  683.14   13.08
   0   9  -7  660.80   24.29
   0   9   7  686.17   26.82
   0   9  -7  681.71   25.70
   0   9   8  182.06   14.91
   0   9  -8  178.18    7.16
   0   9  -8  161.65   12.69
   0   9  -8  168.27   13.41
   0   9   9   11.46    5.98
   0   9  -9    5.25    2.12
   0   9  -9    6.80    2.76
   0   9  10   51.39   10.00
   0   9 -10   40.86    6.98
   0  10   0  981.90   27.07
   0  10   0  938.28   25.44
   0  10   1  586.96   20.69
   0  10  -1  596.38   21.52
   0  10   1  590.96   19.85
   0  10  -1  614.02   20.99
   0  10   2    1.29    2.57
   0  10  -2    1.44    3.35
   0  10   2    5.57    2.53
   0  10  -2    1.43    3.01
   0  10   3   77.36    7.73
   0  10  -3   96.83    9.51
   0  10   3   78.35    7.43
   0  10  -3   93.25    9.14
   0  10   4  180.09   11.35
   0  10   4  196.47   13.77
   0  10  -4  188.84   13.02
   0  10  -4  183.54   12.80
   0  10   4  171.89   10.28
   0  10  -5  485.05   21.18
   0  10  -5  485.00   10.70
   0  10   5  490.02   22.09
   0  10   5  454.39   17.64
   0  10  -5  466.02   20.86
   0  10  -6   69.53    4.39
   0  10   6   70.21    8.92
   0  10  -6   79.31    9.30
   0  10  -6   76.04    8.99
   0  10  -7   31.56    6.78
   0  10  -7   25.47    3.05
   0  10   7   38.24    7.23
   0  10  -7   27.79    6.12
   0  10  -8   89.92   11.64
   0  10   8  120.02   13.15
   0  10  -8  118.99    6.13
   0  10  -8  125.61   12.15
   0  10   9  201.67   17.21
   0  10  -9  192.98    7.90
   0  10  -9  167.85   14.33
   0  10 -10    3.56    2.60
   0  10 -10    8.72    3.39
   0  11   0    2.29    3.00
   0  11   0   -1.11    2.28
   0  11  -1    9.68    4.27
   0  11   1    5.59    3.22
   0  11  -1    8.17    3.10
   0  11   1    6.73    2.56
   0  11   2  726.84   24.49
   0  11  -2  745.04   13.07
   0  11  -2  790.04   26.90
   0  11   2  730.39   23.30
   0  11  -2  737.14   25.25
   0  11  -3   33.56    3.05
   0  11  -3   33.77    6.17
   0  11   3   31.26    5.36
   0  11   3   22.17    4.23
   0  11  -3   34.83    6.00
   0  11   4   88.16    9.85
   0  11  -4   97.13   10.34
   0  11   4   83.01    8.40
   0  11  -4   90.85    4.87
   0  11  -4   91.87    9.79
   0  11  -5    6.34    4.05
   0  11  -5    7.45    2.03
   0  11   5    5.79    4.74
   0  11  -5    8.61    4.05
   0  11   6  332.49   19.73
   0  11  -6  301.75   18.71
   0  11  -6  321.90    9.49
   0  11  -6  329.58   18.95
   0  11   7   42.78    8.57
   0  11  -7   23.27    8.19
   0  11  -7   43.90    3.99
   0  11  -7   37.37    6.92
   0  11  -8  437.62   11.68
   0  11  -8  384.55   22.19
   0  11   8  429.93   24.57
   0  11  -8  414.04   22.63
   0  11  -9    5.31    2.55
   0  11  -9    6.00    3.53
   0  11 -10  118.39    6.71
   0  12   0   10.22    3.85
   0  12   0    5.37    2.47
   0  12   1  496.41   21.80
   0  12  -1  519.82   22.94
   0  12  -1  505.22   21.78
   0  12   1  487.30   20.66
   0  12   2    3.42    2.41
   0  12  -2    0.64    1.36
   0  12  -2   -0.02    1.60
   0  12   2   -0.81    2.25
   0  12  -3   65.26    4.40
   0  12   3   44.14    6.99
   0  12  -3   68.52    9.37
   0  12  -3   54.38    7.93
   0  12  -4   57.05    4.23
   0  12   4   43.70    6.59
   0  12  -4   57.77    8.95
   0  12   4   59.86    8.86
   0  12  -4   57.93    8.27
   0  12   5  454.21   23.34
   0  12  -5  391.71   21.73
   0  12  -5  433.81   11.14
   0  12  -5  420.20   21.95
   0  12   6   -5.77    3.50
   0  12  -6    3.04    5.92
   0  12  -6    3.80    2.16
   0  12  -6    4.20    2.86
   0  12  -7    0.43    7.08
   0  12  -7    0.62    1.81
   0  12   7    0.17    3.15
   0  12  -7    8.41    4.33
   0  12  -8   27.05    8.90
   0  12  -8    0.59    2.01
   0  12  -9  241.35    9.13
   0  13   0  -12.05    4.98
   0  13   0    4.73    3.11
   0  13  -1   41.17    7.14
   0  13   1   46.06    7.67
   0  13  -1   46.45    3.83
   0  13   1   38.69    6.22
   0  13  -1   34.49    6.27
   0  13  -2  264.27   17.60
   0  13  -2  259.57    8.64
   0  13   2  252.42   16.25
   0  13  -2  255.58   16.78
   0  13   2  231.72   14.92
   0  13  -3   59.12    4.32
   0  13   3   59.02    8.77
   0  13  -3   54.15    8.84
   0  13   3   57.35    8.12
   0  13  -3   48.17    7.71
   0  13  -4   56.95    4.42
   0  13  -4   55.10    9.39
   0  13   4   53.61    8.94
   0  13  -4   52.90    8.47
   0  13  -5   12.99    6.78
   0  13   5   17.88    5.75
   0  13  -5   11.73    2.50
   0  13  -5    7.29    3.39
   0  13  -6   96.94   13.13
   0  13  -6  109.19    6.19
   0  13   6   81.62   11.31
   0  13  -6   85.62   10.47
   0  13  -7  180.20    7.80
   0  13  -8  158.35    7.44
   0  13  -9    1.08    2.65
   0  14   0  242.31   17.51
   0  14   0  239.22   16.22
   0  14  -1    5.31    2.18
   0  14   1   19.65    5.41
   0  14  -1   14.79    4.59
   0  14   1   15.81    4.26
   0  14  -2    1.81    2.03
   0  14  -2    3.01    2.55
   0  14  -3  110.90    6.06
   0  14  -3  131.77   14.03
   0  14   3  109.22   12.55
   0  14  -3   98.24   11.05
   0  14  -4  373.06   22.64
   0  14  -4  369.72   10.76
   0  14   4  368.23   22.09
   0  14  -4  351.53   21.10
   0  14  -5  171.97    7.58
   0  14  -6  107.18    6.15
   0  14  -7    1.33    2.36
   0  14  -8   81.94    5.65
   0  14  -9  118.88    6.60
   0  15   0   -1.52    2.20
   0  15  -1  208.21    8.22
   0  15  -2   32.50    3.82
   0  15  -3  460.11   12.00
   0  15  -4    2.79    2.29
   0  15  -5    3.78    2.45
   0  15  -6    7.94    2.85
   0  15  -7  227.84    8.62
   0  15  -8    1.84    2.82
   0  15  -9    1.18    2.60
   0  16   0  277.01    9.30
   0  16   1    1.18    2.04
   0  16  -1    2.32    2.29
   0  16  -2    1.97    2.05
   0  16  -3   17.82    3.05
   0  16  -4  123.21    6.45
   0  16  -5   20.86    3.36
   0  16  -6   44.57    4.34
   0  16  -7    2.17    2.52
   0  16  -8   86.96    5.35
   0  17   0   -2.38    2.45
   0  17   1   79.76    5.22
   0  17  -1   76.53    5.23
   0  17  -2   84.27    5.30
   0  17   2   77.89    5.02
   0  17   3   77.93    4.96
   0  17  -3   79.45    5.26
   0  17  -4   26.64    3.57
   0  17  -5   17.73    3.16
   0  17  -6   35.58    3.77
   0  17  -7  148.84    6.36
   0  17  -8   44.57    3.69
   0  18   0   29.43    3.39
   0  18  -1  121.60    5.85
   0  18   1  125.99    5.84
   0  18  -2    0.28    2.00
   0  18   2    0.92    1.97
   0  18   3   43.75    3.66
   0  18  -3   45.08    3.81
   0  18  -4   21.74    2.96
   0  18   4   21.93    2.84
   0  18   5  123.85    5.22
   0  18  -5  122.46    5.52
   0  18   6   24.69    2.42
   0  18  -6   28.58    3.02
   0  18   7   -2.66    1.32
   0  18  -7    3.27    1.76
   0  19   0   -1.58    1.74
   0  19  -1    3.00    1.74
   0  19   1    6.11    1.91
   0  19  -2  149.62    5.69
   0  19   2  145.74    5.45
   0  19   3    2.72    1.51
   0  19  -3   -1.65    1.64
   0  19   4   16.22    2.09
   0  19  -4   17.73    2.42
   0  19   5    0.60    1.30
   0  19  -5    1.00    1.56
   0  19  -6   56.22    3.29
   0  20   0    2.87    1.37
   0  20   1   74.22    3.38
   0  20  -1   82.26    3.68
   0  20  -2    0.38    1.26
   0  20  -3   10.90    1.67
  -1 -20   2    4.36    1.14
  -1 -20   2    5.04    1.55
   1 -20  -2    6.37    1.62
   1 -20  -1   23.35    2.52
  -1 -20   1   23.68    2.49
  -1 -20   1   17.31    1.68
  -1 -20   0   -0.91    1.43
   1 -20   0    0.63    1.43
   1 -20   1   77.25    4.11
  -1 -20  -1   65.81    3.63
   1 -20   2   17.89    2.23
  -1 -20  -2   13.23    1.77
  -1 -19   6   80.84    3.94
  -1 -19   6   76.65    3.97
   1 -19  -5    4.28    1.40
  -1 -19   5    4.64    1.64
  -1 -19   5    4.32    1.60
  -1 -19   4   93.99    4.81
   1 -19  -4   80.99    4.22
  -1 -19   4   87.03    4.44
  -1 -19   3   -1.60    1.98
  -1 -19   3    0.28    1.51
   1 -19  -3   -0.67    1.63
   1 -19  -2   32.91    3.26
  -1 -19   2   33.79    3.40
  -1 -19   2   30.26    2.86
  -1 -19   1    1.10    1.92
   1 -19  -1    1.59    1.92
  -1 -19   1    0.70    1.25
  -1 -19   0  164.05    6.53
   1 -19   0  166.15    6.72
   1 -19   1    3.69    1.20
   1 -19   1    4.64    2.28
  -1 -19  -1    1.61    1.83
   1 -19   2   -0.27    1.96
  -1 -19  -2   -0.07    1.52
   1 -19   2    0.12    1.13
   1 -19   3    2.54    1.85
   1 -19   3   -0.09    1.29
  -1 -19  -3    0.94    1.31
  -1 -19  -4  104.30    4.37
   1 -19   4  106.98    4.67
   1 -19   4  119.73    5.33
   1 -19   5    0.14    1.35
   1 -19   5    1.15    1.29
   1 -19   6    4.25    1.33
   1 -19   6    4.44    1.41
  -1 -18   8   20.15    2.12
  -1 -18   8   20.56    2.29
   1 -18  -8   19.34    2.32
  -1 -18   7   88.06    4.58
  -1 -18   7   81.03    4.34
   1 -18  -7   83.27    4.46
  -1 -18   6   10.00    2.21
  -1 -18   6   10.26    2.39
   1 -18  -6    7.66    2.19
  -1 -18   5    0.96    1.88
  -1 -18   5   -0.81    2.09
   1 -18  -5    1.23    1.88
  -1 -18   4   18.45    3.08
  -1 -18   4   21.10    3.02
   1 -18  -4   18.32    2.91
  -1 -18   3  144.64    6.39
  -1 -18   3  155.10    7.04
  -1 -18   2   49.26    4.00
  -1 -18   2   60.37    4.83
  -1 -18   1   54.47    4.07
  -1 -18   1   58.77    4.78
   1 -18   0    6.18    1.64
  -1 -18   0    6.08    1.68
  -1 -18   0    5.09    2.66
   1 -18   1   99.69    6.06
  -1 -18  -1   89.01    4.54
  -1 -18  -1   99.67    5.69
   1 -18   1   88.98    4.75
   1 -18   2   59.14    4.86
   1 -18   2   51.96    3.93
  -1 -18  -2   55.92    4.37
   1 -18   3  112.94    6.10
   1 -18   3   97.56    5.19
  -1 -18  -3   99.08    5.25
   1 -18   4    3.73    2.04
   1 -18   4    2.65    2.22
  -1 -18  -4    4.58    1.77
  -1 -18  -5   11.86    1.99
   1 -18   5   10.26    2.32
   1 -18   5   11.10    2.35
   1 -18   6   32.23    3.04
   1 -18   6   32.96    3.23
   1 -18   7   94.84    4.36
   1 -18   7  108.04    4.96
   1 -18   8   15.60    2.11
  -1 -17  10   30.42    2.49
  -1 -17  10   32.57    2.79
   1 -17 -10   29.22    2.51
  -1 -17   9   75.87    4.15
  -1 -17   9   63.68    3.60
   1 -17  -9   69.76    4.04
  -1 -17   8   13.70    2.28
  -1 -17   8   14.75    2.52
   1 -17  -8   13.00    2.54
  -1 -17   7   23.52    3.22
  -1 -17   7   21.46    2.93
   1 -17  -7   19.76    3.06
  -1 -17   6   24.99    3.45
  -1 -17   6   24.64    3.34
   1 -17  -6   24.18    3.42
  -1 -17   5  169.69    7.51
  -1 -17   5  171.47    7.55
   1 -17  -5  161.48    7.20
  -1 -17   4   76.79    5.37
  -1 -17   4   81.99    5.69
   1 -17  -4   71.78    5.18
  -1 -17   3   18.73    3.77
  -1 -17   3   13.40    2.95
   1 -17  -3   12.26    2.83
  -1 -17   2   30.67    4.24
  -1 -17   2   30.88    3.74
   1 -17  -2   27.88    3.52
  -1 -17   1  110.39    6.55
  -1 -17   1  111.95    6.10
   1 -17   0  113.93    5.64
  -1 -17   0  113.65    6.49
  -1 -17   0  115.71    5.94
  -1 -17  -1   27.72    3.06
  -1 -17  -1   26.74    3.69
   1 -17   1   32.24    3.45
   1 -17   2    1.72    1.94
  -1 -17  -2   -0.59    1.54
   1 -17   2    1.72    2.78
   1 -17   3   42.57    4.55
   1 -17   3   35.47    3.82
   1 -17   4   99.88    5.80
   1 -17   4  102.01    6.02
  -1 -17  -4  110.12    6.19
   1 -17   5  111.56    6.09
  -1 -17  -5  111.30    5.36
   1 -17   5  114.15    6.17
  -1 -17  -5  119.89    6.36
   1 -17   6    5.02    2.17
   1 -17   6    5.58    2.49
  -1 -17  -6    4.06    2.51
   1 -17   7    5.09    2.32
   1 -17   7    2.75    1.51
  -1 -17  -7    6.50    2.28
   1 -17   8   37.36    3.38
   1 -17   8   31.25    2.64
  -1 -17  -8   35.59    3.30
   1 -17   8   30.01    2.53
   1 -17   9  108.71    4.90
  -1 -16  11    9.30    1.61
  -1 -16  11   11.45    2.05
   1 -16 -11    9.63    1.67
  -1 -16  10    2.94    2.02
  -1 -16  10    2.78    1.65
   1 -16 -10    2.89    1.72
  -1 -16   9   10.92    2.28
  -1 -16   9    9.66    1.93
   1 -16  -9   13.59    2.69
  -1 -16   8  264.11    8.87
  -1 -16   8  234.28    8.11
   1 -16  -8  256.38    8.72
  -1 -16   7    6.50    2.73
  -1 -16   7    4.40    2.21
   1 -16  -7    6.24    2.80
  -1 -16   6  128.61    6.98
  -1 -16   6  115.35    6.46
   1 -16  -6  125.44    6.73
  -1 -16   5   22.91    3.86
  -1 -16   5   18.29    3.23
   1 -16  -5   23.68    3.70
  -1 -16   4  106.64    6.54
  -1 -16   4  101.81    6.37
   1 -16  -4   97.86    6.18
  -1 -16   3   71.06    5.50
  -1 -16   3   70.17    5.37
   1 -16  -3   73.96    5.32
  -1 -16   2  223.91    8.87
  -1 -16   2  240.39    9.42
   1 -16  -2  219.58    8.64
  -1 -16   1    6.60    2.69
  -1 -16   1    3.46    2.20
   1 -16  -1    6.99    1.84
   1 -16  -1    4.52    2.19
   1 -16   0   24.04    3.05
  -1 -16   0   26.88    3.41
   1 -16   0   25.22    3.28
   1 -16   1    1.88    1.78
  -1 -16  -1    2.48    1.73
   1 -16   2  446.39   12.08
  -1 -16  -2  449.83   11.08
  -1 -16  -2  474.86   12.71
   1 -16   3   43.97    4.24
  -1 -16  -3   52.51    4.86
   1 -16   4   11.31    2.87
   1 -16   4   11.79    2.93
  -1 -16  -4   13.44    3.46
   1 -16   5    1.86    2.32
   1 -16   5    4.96    2.61
  -1 -16  -5    1.61    2.78
   1 -16   6  164.24    7.74
   1 -16   6  144.16    6.88
  -1 -16  -6  158.87    7.49
   1 -16   6  143.55    6.43
   1 -16   7   25.80    3.17
   1 -16   7   29.61    3.94
  -1 -16  -7   31.14    3.75
   1 -16   7   21.60    2.69
   1 -16   8   81.66    4.60
   1 -16   8   92.20    5.59
  -1 -16  -8   85.81    5.18
   1 -16   8   77.37    4.66
   1 -16   9    1.09    1.31
   1 -16   9    2.27    1.96
  -1 -16  -9    0.93    1.78
  -1 -16 -10   52.38    3.48
   1 -16  10   51.59    3.39
   1 -16  11    9.52    1.52
   1 -16  11   13.51    1.97
   1 -16  11   13.23    1.85
  -1 -15  12    0.28    1.44
  -1 -15  12    0.32    0.89
  -1 -15  12    0.43    0.95
   1 -15 -12    0.32    1.08
  -1 -15  11   70.73    4.58
  -1 -15  11   64.37    3.90
   1 -15 -11   62.81    3.92
  -1 -15  11   60.90    3.70
  -1 -15  10   14.16    2.18
  -1 -15  10   15.93    2.25
  -1 -15  10   17.61    2.75
   1 -15 -10   15.20    2.82
  -1 -15   9  214.82    7.70
  -1 -15   9  238.51    8.58
   1 -15  -9  228.64    8.45
  -1 -15   9  210.21    7.44
  -1 -15   8   16.62    3.35
  -1 -15   8   18.33    2.91
  -1 -15   8   13.67    2.31
   1 -15  -8   20.88    3.67
  -1 -15   7    6.20    3.09
  -1 -15   7    6.93    2.39
   1 -15  -7    5.41    3.06
  -1 -15   6   10.58    3.30
  -1 -15   6    8.45    2.79
   1 -15  -6    9.13    3.13
  -1 -15   5  275.98    9.94
  -1 -15   5  265.48   10.08
   1 -15  -5  264.28    9.71
  -1 -15   4    2.10    2.53
  -1 -15   4    1.82    2.38
   1 -15  -4    2.30    2.53
  -1 -15   3  110.94    6.63
  -1 -15   3  110.51    6.66
   1 -15  -3  104.80    6.23
  -1 -15   2   -0.60    2.23
   1 -15  -2    0.13    2.14
  -1 -15   1  149.92    7.30
   1 -15  -1  143.57    6.46
   1 -15  -1  148.24    7.10
   1 -15   0   57.39    4.41
  -1 -15   0   58.88    4.68
   1 -15   0   57.08    4.55
   1 -15   1   23.21    3.23
  -1 -15  -1   17.87    2.65
  -1 -15  -1   19.90    3.39
   1 -15   1   22.65    3.23
  -1 -15  -2    8.14    2.12
   1 -15   2    5.87    2.25
  -1 -15  -2    4.12    2.54
   1 -15   3  269.85    9.81
  -1 -15  -3  287.25   10.15
   1 -15   4    4.60    2.34
   1 -15   4    7.89    2.00
   1 -15   4    5.98    2.74
  -1 -15  -4    2.94    2.66
   1 -15   5  356.75   10.43
   1 -15   5  382.96   11.84
   1 -15   5  367.90   11.23
  -1 -15  -5  396.98   11.82
   1 -15   6   25.46    3.83
   1 -15   6   25.53    3.35
  -1 -15  -6   29.06    4.09
   1 -15   6   26.49    3.23
   1 -15   7   64.93    5.41
   1 -15   7   58.21    4.57
  -1 -15  -7   61.69    5.02
   1 -15   7   55.27    4.42
   1 -15   8   16.22    2.72
   1 -15   8   18.28    3.38
   1 -15   8   12.77    2.27
  -1 -15  -8   17.78    3.26
  -1 -15  -9  210.98    7.93
   1 -15   9  200.92    7.76
   1 -15  10    6.13    1.93
   1 -15  10    6.60    2.29
  -1 -15 -10    4.59    1.84
   1 -15  11    1.04    1.47
   1 -15  11   -0.29    1.42
  -1 -15 -11    2.18    1.21
   1 -15  12    1.02    1.31
   1 -15  12    1.59    1.11
   1 -15  12    2.68    1.34
  -1 -14  13   17.81    2.20
   1 -14 -13   16.01    1.81
  -1 -14  13   18.40    2.11
  -1 -14  12  108.62    4.65
   1 -14 -12  121.60    5.21
  -1 -14  12  122.72    5.44
  -1 -14  11   29.09    3.09
   1 -14 -11   32.87    3.34
  -1 -14  11   26.45    3.05
  -1 -14  10   32.12    3.55
  -1 -14  10   29.43    3.08
   1 -14 -10   32.41    3.68
  -1 -14  10   28.60    3.25
  -1 -14   9    0.04    2.14
  -1 -14   9   -0.01    1.67
  -1 -14   9   -0.31    1.62
   1 -14  -9    1.76    2.56
  -1 -14   8  255.95    9.21
  -1 -14   8  267.28    9.85
   1 -14  -8  270.70    9.72
  -1 -14   8  244.73    8.71
  -1 -14   7   52.01    4.61
  -1 -14   7   54.51    5.03
   1 -14  -7   49.61    4.81
  -1 -14   7   49.99    4.16
  -1 -14   6  103.28    6.26
  -1 -14   6  106.57    6.62
   1 -14  -6  100.35    6.28
  -1 -14   5   35.66    4.33
  -1 -14   5   28.74    3.70
   1 -14  -5   29.65    3.95
  -1 -14   4  188.16    8.19
  -1 -14   4  186.11    8.38
   1 -14  -4  191.90    8.26
  -1 -14   4  167.21   14.74
  -1 -14   3  226.78    8.91
  -1 -14   3  223.98    9.06
   1 -14  -3  216.34    8.60
   1 -14  -3  230.24   17.27
  -1 -14   2  178.72    8.06
   1 -14  -2  182.89    7.82
  -1 -14   2  162.96   14.03
   1 -14  -2  181.84   14.94
   1 -14  -1  134.26    6.25
  -1 -14   1  133.50    6.83
   1 -14  -1  134.76    6.65
   1 -14  -1  135.65   13.45
  -1 -14   1  147.02   13.72
  -1 -14   0    6.28    2.08
   1 -14   0    4.05    1.70
  -1 -14   0    3.76    2.17
   1 -14   0    3.18    1.85
   1 -14   0    5.11    2.98
   1 -14   1   26.75    3.34
  -1 -14  -1   30.53    3.39
   1 -14   1   29.89    3.35
  -1 -14  -1   28.64    3.70
   1 -14   1   29.07    6.04
  -1 -14  -1   35.32    7.60
   1 -14   2  187.04    7.98
  -1 -14  -2  189.39    7.49
  -1 -14  -2  186.94    8.06
  -1 -14  -2  203.66   16.70
   1 -14   3   29.62    3.72
   1 -14   3   28.09    3.01
  -1 -14  -3   28.76    3.06
  -1 -14  -3   24.05    3.52
  -1 -14  -3   20.95    5.38
   1 -14   4   16.95    2.71
   1 -14   4   18.30    3.27
  -1 -14  -4   17.35    3.28
   1 -14   5   27.75    3.23
   1 -14   5   28.30    3.94
   1 -14   5   29.04    3.73
  -1 -14  -5   32.26    4.12
   1 -14   6  136.40    6.81
   1 -14   6  138.29    6.88
   1 -14   6  145.35    7.63
  -1 -14  -6  148.45    7.49
   1 -14   7   62.07    5.37
   1 -14   7   56.10    4.47
  -1 -14  -7   62.48    5.09
   1 -14   7   59.25    4.68
   1 -14   8  189.62    8.52
   1 -14   8  164.25    7.10
  -1 -14  -8  193.15    8.25
   1 -14   8  178.03    7.93
   1 -14   9    4.49    2.23
   1 -14   9    7.70    2.83
  -1 -14  -9    5.81    2.59
   1 -14  10  110.89    6.11
  -1 -14 -10   99.47    5.46
   1 -14  10  101.91    5.93
   1 -14  11   38.03    3.61
  -1 -14 -11   32.84    3.14
   1 -14  11   38.49    3.76
   1 -14  12   84.97    4.38
   1 -14  12   80.71    4.50
  -1 -14 -12   71.87    3.65
   1 -14  12   79.85    4.64
   1 -14  13    1.37    1.43
   1 -14  13    2.36    1.02
   1 -14  13    2.37    1.16
  -1 -13  14   96.89    4.12
  -1 -13  14  101.72    4.47
  -1 -13  13   14.50    2.39
  -1 -13  13   11.36    2.24
   1 -13 -13    9.08    1.67
  -1 -13  12   -1.37    1.31
  -1 -13  12    0.53    1.76
  -1 -13  12   -1.29    1.83
   1 -13 -12    1.23    1.44
  -1 -13  11   40.15    3.73
   1 -13 -11   44.69    3.99
  -1 -13  11   42.98    3.98
  -1 -13  10  241.97    8.79
  -1 -13  10  215.47    7.89
   1 -13 -10  232.98    8.76
  -1 -13  10  231.91    8.77
  -1 -13   9   34.49    4.06
  -1 -13   9   34.23    3.59
   1 -13  -9   36.37    4.21
  -1 -13   9   32.43    3.68
  -1 -13   8   61.71    5.12
  -1 -13   8   61.12    4.84
   1 -13  -8   67.67    5.32
  -1 -13   8   55.39    4.55
  -1 -13   7    2.54    2.11
  -1 -13   7    2.60    1.66
  -1 -13   7    1.47    2.14
   1 -13  -7    0.07    2.39
  -1 -13   6  254.24    9.28
  -1 -13   6  270.89   10.05
  -1 -13   6  254.66   18.09
   1 -13  -6  262.05    9.60
  -1 -13   6  254.94    8.75
  -1 -13   5  193.71    8.12
  -1 -13   5  203.26    8.62
   1 -13  -5  203.84    8.40
   1 -13  -5  218.26   16.71
  -1 -13   5  198.48   15.86
  -1 -13   4   86.93    5.56
  -1 -13   4   90.11    5.87
   1 -13  -4   85.70    5.59
   1 -13  -4   87.55   10.65
  -1 -13   4   89.22   10.62
  -1 -13   3   27.64    3.51
   1 -13  -3   30.14    3.49
   1 -13  -3   34.66    7.03
  -1 -13   3   26.67    6.23
  -1 -13   3   29.11    6.10
  -1 -13   2   30.83    3.66
   1 -13  -2   28.60    3.30
   1 -13  -2   28.38    6.10
  -1 -13   2   31.50    6.06
  -1 -13   1  189.83    7.82
   1 -13  -1  184.54    7.10
   1 -13  -1  195.15    7.67
  -1 -13   1  194.50    7.66
  -1 -13   1  194.80   14.82
   1 -13  -1  182.78   14.34
   1 -13   0  516.74   12.17
  -1 -13   0  543.99   12.81
   1 -13   0  534.33   12.28
  -1 -13   0  539.87   12.70
  -1 -13   0  556.44   24.99
   1 -13   0  521.81   23.41
   1 -13   1  127.30    6.32
  -1 -13  -1  128.46    6.21
   1 -13   1  133.80    6.21
  -1 -13  -1  139.36    6.67
  -1 -13  -1  141.85   13.14
  -1 -13  -2    9.59    1.97
   1 -13   2    8.01    2.22
   1 -13   2    4.74    1.65
  -1 -13  -2    8.50    2.31
   1 -13   2   13.43    4.37
  -1 -13  -2    1.46    3.63
   1 -13   3   47.27    4.37
   1 -13   3   45.60    3.96
  -1 -13  -3   44.97    3.70
  -1 -13  -3   52.45    4.45
  -1 -13  -3   41.74    7.76
   1 -13   4  297.39    9.47
  -1 -13  -4  320.80   10.34
   1 -13   4  320.71   19.78
   1 -13   5  184.45    7.76
   1 -13   5  165.80    7.32
  -1 -13  -5  187.87    8.18
   1 -13   5  187.05   15.69
  -1 -13  -5  199.94   16.50
   1 -13   6  148.69    7.19
   1 -13   6  153.55    7.07
  -1 -13  -6  158.63    7.63
   1 -13   6  160.80   14.39
   1 -13   7   51.47    4.23
   1 -13   7   54.26    4.63
  -1 -13  -7   56.78    4.80
   1 -13   8  171.33    7.28
  -1 -13  -8  180.02    8.02
   1 -13   8  178.49    8.09
   1 -13   9   96.83    6.42
  -1 -13  -9   95.18    5.83
   1 -13   9   90.27    5.95
   1 -13  10   85.54    5.64
  -1 -13 -10   79.18    5.19
   1 -13  10   83.77    5.78
   1 -13  11    4.15    2.09
   1 -13  11    3.22    2.40
  -1 -13 -11    2.08    1.79
   1 -13  12   30.47    3.14
  -1 -13 -12   23.76    2.45
   1 -13  12   25.14    3.42
   1 -13  13   28.59    2.51
   1 -13  13   27.81    2.63
  -1 -12  14    1.12    1.62
  -1 -12  14   -0.13    1.22
  -1 -12  13  161.99    6.69
   1 -12 -13  154.19    5.87
  -1 -12  13  169.48    7.05
  -1 -12  12    5.55    2.38
  -1 -12  12    6.27    1.76
  -1 -12  12    6.42    2.52
   1 -12 -12    6.98    2.20
  -1 -12  11  225.77    8.26
   1 -12 -11  236.93    8.63
  -1 -12  11  226.18    8.87
  -1 -12  10   -0.02    1.98
  -1 -12  10    2.12    1.52
  -1 -12  10    0.87    1.94
   1 -12 -10    1.46    2.26
  -1 -12   9   69.02    5.29
  -1 -12   9   68.17    4.86
   1 -12  -9   63.83    5.04
  -1 -12   9   68.41    5.18
  -1 -12   8   25.32    3.73
  -1 -12   8   27.34    3.46
   1 -12  -8   27.57    3.68
  -1 -12   8   25.20    3.35
  -1 -12   7  523.24   13.60
  -1 -12   7  508.23   12.73
  -1 -12   7  550.51   26.28
   1 -12  -7  558.54   27.02
   1 -12  -7  521.89   13.25
  -1 -12   7  498.20   12.55
  -1 -12   6    7.36    2.29
  -1 -12   6    5.11    1.81
  -1 -12   6    6.30    2.45
   1 -12  -6    7.48    2.43
  -1 -12   6    5.85    2.87
  -1 -12   5   -1.93    1.35
  -1 -12   5    0.28    1.50
  -1 -12   5   -0.12    2.06
   1 -12  -5    0.54    1.90
  -1 -12   5   -2.19    1.78
  -1 -12   4    9.54    2.37
  -1 -12   4   10.36    2.30
   1 -12  -4   12.11    2.44
  -1 -12   4   12.98    4.03
   1 -12  -4   11.92    4.65
  -1 -12   4   15.92    4.57
  -1 -12   3  287.40    9.54
   1 -12  -3  285.41    9.14
  -1 -12   3  288.03   17.66
  -1 -12   3  282.92   16.42
   1 -12  -3  313.52   18.67
  -1 -12   2    9.47    2.13
   1 -12  -2    9.83    2.14
  -1 -12   2    6.18    4.01
  -1 -12   2    3.95    3.10
   1 -12  -2    6.96    3.22
   1 -12  -1   12.46    2.05
  -1 -12   1   16.65    2.62
   1 -12  -1   17.89    2.49
  -1 -12   1   13.33    2.23
  -1 -12   1   20.84    4.49
   1 -12  -1   17.78    5.08
  -1 -12   0    8.52    2.00
   1 -12   0    1.81    1.19
  -1 -12   0    6.66    1.92
   1 -12   0    8.35    1.87
   1 -12   0   -1.17    2.54
  -1 -12   0    4.72    3.55
  -1 -12  -1  286.07    8.78
   1 -12   1  289.08    9.02
  -1 -12  -1  277.12   16.85
   1 -12   1  298.16   16.56
  -1 -12  -1  297.13    9.11
   1 -12   1  280.11    8.42
  -1 -12  -2    3.36    1.42
   1 -12   2    0.96    1.12
   1 -12   2    1.63    2.62
  -1 -12  -2   -1.11    2.82
   1 -12   2    3.00    1.51
  -1 -12  -2    3.40    1.54
   1 -12   2    1.51    1.93
   1 -12   3  216.27    7.68
  -1 -12  -3  208.45    7.21
   1 -12   3  237.65   15.11
  -1 -12  -3  235.80    8.41
  -1 -12  -3  242.63   16.55
   1 -12   3  243.32   16.17
   1 -12   4    4.92    1.84
  -1 -12  -4    5.17    2.07
  -1 -12  -4    4.23    2.32
   1 -12   4    4.56    2.92
   1 -12   5   35.25    3.56
  -1 -12  -5   36.97    3.77
  -1 -12  -5   47.63    8.02
   1 -12   5   38.45    7.47
   1 -12   6    1.79    1.81
   1 -12   6    4.62    1.60
  -1 -12  -6    3.38    2.12
   1 -12   6   -0.12    3.11
   1 -12   7  473.74   12.72
   1 -12   7  485.73   12.05
  -1 -12  -7  489.95   12.79
   1 -12   7  504.36   24.95
  -1 -12  -7  520.22   26.04
   1 -12   8   16.57    2.49
   1 -12   8   13.42    2.84
  -1 -12  -8   16.66    3.08
   1 -12   9    5.45    2.74
  -1 -12  -9    7.34    2.40
   1 -12  10    0.78    2.15
  -1 -12 -10   -0.35    1.80
   1 -12  11  344.49   10.45
  -1 -12 -11  334.87    9.76
   1 -12  11  361.92   11.42
   1 -12  12    4.35    2.10
   1 -12  12    2.45    2.31
  -1 -12 -12    2.29    1.34
   1 -12  13   57.41    3.89
   1 -12  13   59.01    3.71
   1 -12  13   64.71    4.70
   1 -12  14    0.24    1.60
  -1 -11  15    6.22    1.91
  -1 -11  14  218.31    7.16
  -1 -11  14  250.16    8.37
  -1 -11  13   14.98    3.16
  -1 -11  13   13.39    2.66
   1 -11 -13   12.13    2.05
  -1 -11  12   -0.43    2.22
  -1 -11  12    0.70    1.45
  -1 -11  12   -1.06    2.46
   1 -11 -12   -0.45    1.86
  -1 -11  11    5.13    2.59
  -1 -11  11    4.02    1.94
   1 -11 -11    7.06    2.24
  -1 -11  10  160.48    7.00
  -1 -11  10  161.70    7.48
   1 -11 -10  169.30    7.65
  -1 -11  10  166.49    7.89
  -1 -11   9   31.31    3.84
  -1 -11   9   33.80    3.64
  -1 -11   9   31.28    7.03
   1 -11  -9   40.99    4.14
  -1 -11   9   35.82    3.99
  -1 -11   8  121.32    6.27
  -1 -11   8  132.44    6.92
   1 -11  -8  143.92   13.68
  -1 -11   8  131.54   13.20
   1 -11  -8  125.22    6.59
  -1 -11   8  116.36    6.32
  -1 -11   7   44.26    3.88
  -1 -11   7   50.22    8.77
   1 -11  -7   49.39    8.16
   1 -11  -7   47.21    4.15
  -1 -11   7   41.61    3.93
  -1 -11   6  368.62   10.17
  -1 -11   6  393.54   10.68
   1 -11  -6  392.26   10.93
   1 -11  -6  390.92   21.24
  -1 -11   6  396.93   20.93
  -1 -11   5   21.81    3.16
  -1 -11   5   24.41    2.98
  -1 -11   5   17.83    2.35
   1 -11  -5   16.85    2.66
  -1 -11   5   27.92    5.70
   1 -11  -5   21.52    5.82
  -1 -11   4  544.36   12.76
   1 -11  -4  547.54   12.25
  -1 -11   4  552.84   21.49
   1 -11  -4  546.02   23.54
  -1 -11   4  549.39   23.06
  -1 -11   3   49.72    3.97
   1 -11  -3   46.28    3.68
   1 -11  -3   44.33    7.14
  -1 -11   3   44.00    6.61
  -1 -11   3   52.61    7.58
  -1 -11   2   26.54    2.91
  -1 -11   2   22.42    2.59
   1 -11  -2   22.52    2.60
  -1 -11   2   24.62    5.38
  -1 -11   2   20.15    5.50
   1 -11  -2   23.31    5.24
  -1 -11   1   53.58    3.98
   1 -11  -1   58.52    7.53
  -1 -11   1   58.33    7.75
  -1 -11   1   49.93    7.03
  -1 -11   1   50.07    3.64
   1 -11  -1   45.97    3.51
  -1 -11   0 1281.51   33.29
   1 -11   0 1329.00   32.97
  -1 -11  -1   59.30    7.77
   1 -11   1   60.11    7.26
  -1 -11  -1   59.94    4.06
   1 -11   1   58.98    7.55
   1 -11   2   -1.09    3.96
  -1 -11  -2    4.68    3.24
   1 -11   2   -2.82    2.92
  -1 -11  -2    2.72    1.50
   1 -11   2    5.19    3.45
   1 -11   3   13.21    2.14
  -1 -11  -3   12.36    4.64
   1 -11   3    9.82    4.49
   1 -11   3   13.08    3.93
  -1 -11  -3   14.18    2.34
   1 -11   3    9.80    2.99
   1 -11   4  578.38   12.34
  -1 -11  -4  617.37   13.02
   1 -11   4  621.32   23.43
  -1 -11  -4  630.73   25.52
   1 -11   4  643.41   25.06
   1 -11   5    8.99    2.03
  -1 -11  -5    6.35    2.07
   1 -11   5    5.23    4.08
  -1 -11  -5    9.08    3.63
   1 -11   6  111.57    5.97
   1 -11   6  111.47    5.67
  -1 -11  -6  111.88    6.00
   1 -11   6  100.10   10.65
  -1 -11  -6  109.48   11.39
   1 -11   7    7.86    2.40
   1 -11   7    9.29    2.04
  -1 -11  -7    8.89    2.47
   1 -11   7    1.47    3.05
   1 -11   8  266.89    9.73
   1 -11   8  268.15    8.68
  -1 -11  -8  281.72    9.62
   1 -11   8  280.78   18.54
  -1 -11  -8  297.15   19.27
   1 -11   9    3.85    2.52
  -1 -11  -9    2.57    1.95
  -1 -11 -10  185.23    7.79
   1 -11  10  199.52    8.85
   1 -11  11   14.51    3.57
  -1 -11 -11   11.15    2.45
   1 -11  12   44.05    3.98
   1 -11  12   53.17    5.06
   1 -11  13    7.16    1.92
   1 -11  13   10.58    2.94
   1 -11  13    6.94    1.96
   1 -11  14  151.05    6.62
   1 -11  15   11.25    2.04
  -1 -10  15   38.61    3.57
  -1 -10  14    5.86    1.81
  -1 -10  14    3.71    2.42
  -1 -10  13  116.51    6.16
   1 -10 -13  121.54    5.72
  -1 -10  13  126.53    6.95
  -1 -10  12  158.67    7.47
   1 -10 -12  154.50    6.89
  -1 -10  12  169.92    8.10
  -1 -10  11  113.81    6.01
   1 -10 -11  126.73    6.52
  -1 -10  11  120.75    7.01
  -1 -10  10   42.74    3.94
  -1 -10  10   45.09    4.20
   1 -10 -10   41.37    4.00
  -1 -10  10   47.69    4.59
  -1 -10   9   90.74    5.34
  -1 -10   9   83.74   10.76
   1 -10  -9   98.01   11.14
   1 -10  -9   87.66    5.46
  -1 -10   9   89.81    5.72
  -1 -10   8  110.28    5.77
   1 -10  -8  118.06   11.99
  -1 -10   8  114.40   12.08
   1 -10  -8  106.00    5.83
  -1 -10   8  110.10    6.13
  -1 -10   7  370.39   10.09
   1 -10  -7  388.28   20.58
  -1 -10   7  375.95   20.33
   1 -10  -7  376.98   10.57
  -1 -10   7  369.22   10.39
  -1 -10   6   49.07    3.76
  -1 -10   6   49.38    3.70
   1 -10  -6   51.75    3.90
   1 -10  -6   51.49    7.88
  -1 -10   6   50.38    7.63
  -1 -10   5    3.65    1.50
   1 -10  -5    2.47    3.21
  -1 -10   5    3.34    3.40
  -1 -10   5    2.11    2.69
   1 -10  -5    4.11    1.35
   1 -10  -4   76.35    8.80
  -1 -10   4   80.32    8.74
  -1 -10   4   80.08    8.12
   1 -10  -4   71.45    4.28
   1 -10  -3  660.90   23.45
  -1 -10   3  659.34   23.30
  -1 -10   3  660.15   22.09
   1 -10  -2  312.89   15.87
  -1 -10   2  313.43   15.25
  -1 -10   2  324.23   16.12
   1 -10  -1  101.35    9.16
  -1 -10   1  105.11    9.26
  -1 -10   1  103.19    9.44
  -1 -10   0   15.50    4.77
   1 -10   0   20.40    4.73
   1 -10   0   15.04    4.08
   1 -10   1  489.98   19.61
  -1 -10  -1  502.89   19.85
   1 -10   1  491.65   18.43
   1 -10   1  504.33   19.96
   1 -10   2  508.80   19.88
  -1 -10  -2  544.62   21.11
   1 -10   2  526.65   18.69
   1 -10   2  547.08   20.89
   1 -10   3  397.53   17.58
  -1 -10  -3  400.45   18.66
   1 -10   3  420.04   18.65
   1 -10   3  413.86   16.45
  -1 -10  -4    6.10    1.80
   1 -10   4    4.95    2.84
   1 -10   4    8.98    4.26
  -1 -10  -4    9.24    3.56
   1 -10   5   29.63    3.05
  -1 -10  -5   31.31    3.13
   1 -10   5   29.50    5.48
  -1 -10  -5   31.09    6.27
   1 -10   5   25.43    5.80
   1 -10   6  354.33   10.02
   1 -10   6  357.10    9.45
  -1 -10  -6  359.17    9.96
   1 -10   6  377.46   17.79
   1 -10   6  393.82   19.73
  -1 -10  -6  364.43   19.44
   1 -10   7  467.63   12.01
   1 -10   7  436.48   10.62
  -1 -10  -7  463.91   11.57
  -1 -10  -7  448.32   22.05
   1 -10   7  479.03   22.45
   1 -10   8   33.94    3.77
  -1 -10  -8   32.97    3.43
   1 -10   8   36.49    6.53
  -1 -10  -8   39.08    7.23
   1 -10   9    8.93    2.56
   1 -10   9    5.56    3.55
  -1 -10  -9    5.62    1.97
  -1 -10 -10  115.80    6.14
   1 -10  10  117.23    6.91
  -1 -10 -11  245.54    8.54
   1 -10  11  256.13   10.14
   1 -10  12  106.88    6.91
   1 -10  13   74.81    4.51
   1 -10  13   74.20    4.70
   1 -10  13   81.06    5.80
   1 -10  14   21.66    3.40
   1 -10  15  137.02    6.07
  -1  -9  16    3.43    1.78
  -1  -9  15  162.33    7.05
  -1  -9  14   93.00    5.12
  -1  -9  14  108.35    6.48
  -1  -9  13   67.94    4.91
   1  -9 -13   66.95    4.40
  -1  -9  13   66.11    5.46
  -1  -9  12    3.67    2.62
  -1  -9  12    3.41    2.25
   1  -9 -12    5.14    1.90
  -1  -9  11   84.65    5.26
   1  -9 -11   83.10    5.27
  -1  -9  11   84.93    5.90
  -1  -9  10   71.36   10.54
   1  -9 -10   66.33    4.73
  -1  -9  10   68.23    5.19
  -1  -9   9  394.65   10.41
  -1  -9   9  421.16   22.26
   1  -9  -9  410.03   21.40
   1  -9  -9  385.15   10.76
  -1  -9   9  396.42   11.40
  -1  -9   8  106.96    5.46
   1  -9  -8  109.49   11.08
  -1  -9   8  106.82   11.07
   1  -9  -8  107.28   10.10
   1  -9  -8  114.28    5.88
  -1  -9   8  101.04    5.66
  -1  -9   7   98.84    5.04
   1  -9  -7   92.26    9.85
  -1  -9   7   93.53   10.25
   1  -9  -7  103.01    5.35
  -1  -9   7   99.68    5.41
  -1  -9   6  140.79    5.79
  -1  -9   6  156.93   12.26
   1  -9  -6  157.81   12.26
   1  -9  -6  149.59    6.17
   1  -9  -5  666.67   23.72
  -1  -9   5  696.82   23.76
  -1  -9   5  652.31   20.75
  -1  -9   4  122.63    9.22
   1  -9  -4  127.16   10.35
  -1  -9   4  116.25    9.97
  -1  -9   3   72.15    7.20
  -1  -9   3   92.37    8.66
   1  -9  -3   80.92    8.28
  -1  -9   3   88.23    6.91
  -1  -9   2   62.54    7.31
   1  -9  -2   69.93    7.54
  -1  -9   2   61.73    6.66
  -1  -9   2   78.56    6.56
  -1  -9   1  962.02   25.20
   1  -9  -1  937.52   24.53
  -1  -9   1  926.95   24.22
   1  -9  -1  951.33   26.23
  -1  -9   0  376.48   15.83
  -1  -9   0  359.61   15.43
   1  -9   0  370.17   15.24
   1  -9   0  384.89   16.47
   1  -9   1  368.87   14.88
   1  -9   1  395.00   16.45
  -1  -9  -1  382.55   16.18
   1  -9   1  375.71   16.05
   1  -9   2    4.38    2.45
  -1  -9  -2    2.75    2.90
   1  -9   2    5.65    4.12
   1  -9   2    1.05    2.62
   1  -9   3  277.29   13.87
   1  -9   3  317.51   15.27
   1  -9   3  285.19   12.58
  -1  -9  -3  299.72   15.08
   1  -9   4  146.02   10.44
   1  -9   4  149.03    9.06
  -1  -9  -4  154.42   11.45
   1  -9   4  159.85   11.31
   1  -9   5  418.34   17.60
  -1  -9  -5  429.02   19.15
   1  -9   5  435.85   18.91
   1  -9   6   29.21    3.00
  -1  -9  -6   33.91    3.01
   1  -9   6   31.33    5.55
   1  -9   6   18.68    5.08
  -1  -9  -6   20.50    5.25
   1  -9   7   10.07    2.25
  -1  -9  -7   13.60    2.20
   1  -9   7    8.47    3.38
   1  -9   7    6.73    3.68
  -1  -9  -7   14.36    4.51
   1  -9   8   24.71    3.20
  -1  -9  -8   22.68    5.40
   1  -9   8   28.73    6.15
  -1  -9  -8   25.82    2.91
  -1  -9  -9  238.95   16.22
   1  -9   9  256.35   17.05
  -1  -9  -9  255.17    8.67
   1  -9   9  265.23    9.56
   1  -9  10   58.89    8.34
  -1  -9 -10   59.27    4.30
   1  -9  10   56.15    4.88
   1  -9  11    6.52    2.82
  -1  -9 -11    9.04    1.98
   1  -9  12   47.20    5.01
   1  -9  13  129.70    6.14
   1  -9  13  161.67    8.05
   1  -9  14   75.88    5.50
   1  -9  15   64.01    4.60
   1  -9  16   -0.47    1.36
  -1  -8  16  225.23    7.65
  -1  -8  15   -0.10    2.21
  -1  -8  14   14.54    2.46
  -1  -8  14   20.61    3.81
  -1  -8  13    2.65    1.74
  -1  -8  13    5.52    2.96
  -1  -8  12  433.17   11.92
   1  -8 -12  449.97   12.42
   1  -8 -12  440.02   11.33
  -1  -8  12  472.46   13.36
  -1  -8  11    1.66    2.28
   1  -8 -11    1.03    1.89
  -1  -8  11   -4.89    3.69
   1  -8 -11    1.22    1.42
   1  -8 -10  118.52    6.34
  -1  -8  10  111.56   12.13
   1  -8 -10  102.92   11.10
   1  -8 -10  117.71   11.23
   1  -8 -10  108.58    5.72
  -1  -8  10  110.88    6.37
   1  -8  -9   34.27    3.48
  -1  -8   9   34.03    3.21
  -1  -8   9   34.45    6.46
   1  -8  -9   35.70    5.98
   1  -8  -9   30.11    5.84
   1  -8  -9   34.12    3.38
  -1  -8   9   38.03    3.82
   1  -8  -8  404.36   10.57
  -1  -8   8  361.67    9.38
   1  -8  -8  402.76   19.19
   1  -8  -8  366.67   18.94
  -1  -8   8  419.48   20.36
   1  -8  -8  380.68   10.03
  -1  -8   8  393.19   10.55
   1  -8  -7   52.35    3.81
  -1  -8   7   52.51    7.08
   1  -8  -7   63.93    8.12
   1  -8  -7   55.89    3.76
  -1  -8   7   62.14    4.12
  -1  -8   6  207.13   13.21
   1  -8  -6  212.63   13.31
  -1  -8   5   11.83    4.14
   1  -8  -5    7.80    3.84
  -1  -8   5    8.54    2.81
   1  -8  -5   18.36    3.01
   1  -8  -4  381.83   16.39
  -1  -8   4  369.62   14.33
  -1  -8   4  384.12   16.10
  -1  -8   4  387.01   13.07
   1  -8  -4  362.62   12.26
   1  -8  -3  141.92    9.82
  -1  -8   3  136.56    9.75
  -1  -8   3  125.62    8.57
  -1  -8   3  141.07    8.04
   1  -8  -3  141.38    6.77
  -1  -8   2  687.00   19.24
   1  -8  -2  708.76   20.40
  -1  -8   2  734.68   20.79
  -1  -8   2  703.66   17.51
   1  -8  -1    5.58    3.37
  -1  -8   1    6.11    3.68
  -1  -8   1    3.14    3.35
  -1  -8   1    5.23    2.41
   1  -8  -1    6.68    3.54
  -1  -8   0   74.59    6.97
   1  -8   0   57.11    6.69
  -1  -8   0   67.57    6.84
   1  -8   0   66.67    6.43
   1  -8   0   65.32    6.94
  -1  -8  -1   12.47    3.80
   1  -8   1   10.24    4.08
   1  -8   1   10.59    3.37
   1  -8   1    9.86    3.40
   1  -8   2  611.38   18.85
   1  -8   2  573.13   16.37
   1  -8   2  628.15   19.32
  -1  -8  -2  627.12   19.67
   1  -8   3  133.10    9.20
   1  -8   3  114.28    7.35
  -1  -8  -3  130.82    9.63
   1  -8   3  131.84    9.56
   1  -8   4   40.43    5.85
   1  -8   4   41.33    4.47
  -1  -8  -4   47.41    6.25
   1  -8   4   38.78    5.98
   1  -8   5    1.40    2.83
  -1  -8  -5    4.49    3.19
   1  -8   5    1.57    3.74
   1  -8   6  736.63   23.02
   1  -8   6  745.76   24.02
  -1  -8  -6  727.13   24.03
   1  -8   7   45.85    3.65
   1  -8   7   47.47    6.34
   1  -8   7   40.46    6.69
  -1  -8  -7   38.65    6.48
  -1  -8  -8  200.94    7.23
   1  -8   8  214.91    7.98
  -1  -8  -8  206.49    7.22
   1  -8   8  215.29   13.79
   1  -8   8  222.18   14.92
  -1  -8  -8  193.39   13.48
   1  -8   9    0.70    1.61
   1  -8   9    0.73    4.05
  -1  -8  -9   -4.65    2.33
  -1  -8  -9    0.38    1.14
  -1  -8 -10  303.07    9.63
   1  -8  10  330.44   19.73
  -1  -8 -10  330.30    9.54
   1  -8  10  328.57   10.80
  -1  -8 -11    2.14    1.98
   1  -8  11    8.34    5.15
   1  -8  11    1.87    2.24
  -1  -8 -12  464.80   12.24
   1  -8  12  508.17   13.94
   1  -8  13    0.69    2.60
   1  -8  14   62.97    5.16
   1  -8  15    3.68    2.25
   1  -8  16  186.57    6.77
  -1  -7  17   16.29    2.28
  -1  -7  16    0.65    1.92
  -1  -7  15  277.98    9.68
   1  -7 -14   14.24    3.08
  -1  -7  14   14.82    3.44
  -1  -7  13  182.40    7.55
   1  -7 -13  198.77    8.42
  -1  -7  13  209.28    9.13
   1  -7 -12   47.45    4.45
  -1  -7  12   49.05    4.22
   1  -7 -12   48.96    3.82
  -1  -7  12   49.91    4.75
   1  -7 -11  140.06    7.02
   1  -7 -11  126.40   12.51
  -1  -7  11  124.08   12.90
   1  -7 -11  140.93    6.36
  -1  -7  11  139.90    7.24
   1  -7 -10   90.86    5.46
  -1  -7  10   96.78   10.91
   1  -7 -10   84.99    9.99
   1  -7 -10   87.19   10.08
   1  -7 -10   86.05    4.93
  -1  -7  10   96.56    5.80
   1  -7  -9  664.45   13.70
   1  -7  -9  680.96   25.58
  -1  -7   9  698.44   26.46
   1  -7  -9  640.12   24.61
   1  -7  -9  653.75   13.01
  -1  -7   9  672.30   14.04
  -1  -7   8    1.59    1.32
  -1  -7   8    1.36    3.72
   1  -7  -8   -0.66    1.32
   1  -7  -8    4.84    3.88
   1  -7  -8   -1.33    1.14
   1  -7  -8   -1.57    1.00
  -1  -7   7   -0.64    3.60
   1  -7  -7    1.99    3.49
  -1  -7   6  208.59   12.63
   1  -7  -6  203.32   12.35
  -1  -7   6  204.24    9.87
   1  -7  -5  965.58   25.26
  -1  -7   5  956.83   24.63
  -1  -7   5  892.64   21.05
  -1  -7   5  976.33   20.22
   1  -7  -5  951.78   21.92
  -1  -7   4  139.04    8.32
   1  -7  -4  149.12    9.98
  -1  -7   4  146.06    9.81
  -1  -7   4  143.96    7.64
   1  -7  -4  146.61    7.75
  -1  -7   3   72.28    6.13
  -1  -7   3   76.76    7.18
   1  -7  -3   76.67    7.19
  -1  -7   3   71.94    5.30
   1  -7  -3   72.33    5.01
   1  -7  -2    1.62    2.91
  -1  -7   2    0.78    2.53
  -1  -7   2    1.14    3.30
  -1  -7   2    1.44    1.83
   1  -7  -2    0.98    1.13
   1  -7  -1 1110.15   22.52
  -1  -7   1 1128.83   23.01
  -1  -7   1 1112.37   22.44
   1  -7  -1 1160.71   24.99
  -1  -7   1 1093.76   20.34
   1  -7  -1 1077.43   15.36
  -1  -7   0  101.43    7.50
  -1  -7   0   97.10    7.29
   1  -7   0  103.66    7.81
   1  -7   0  100.13    7.01
   1  -7   0   92.97    7.41
   1  -7   0   88.10    4.30
  -1  -7  -1  563.17   16.70
   1  -7   1  523.40   14.63
   1  -7   1  552.95   16.49
   1  -7   1  552.55   16.56
   1  -7   2   63.99    5.31
   1  -7   2   66.91    6.58
  -1  -7  -2   55.15    5.95
   1  -7   2   63.15    6.22
   1  -7   2   55.85    3.85
   1  -7   3  396.00   14.41
   1  -7   3  365.90   11.79
  -1  -7  -3  393.40   14.93
   1  -7   3  406.91   14.81
   1  -7   4  526.09   17.05
   1  -7   4  543.05   17.67
  -1  -7  -4  540.04   18.04
   1  -7   4  491.11   13.38
   1  -7   5  637.98   19.43
   1  -7   5  651.17   20.27
  -1  -7  -5  649.40   20.32
   1  -7   6  266.95   13.40
  -1  -7  -6  274.93   14.03
   1  -7   6  287.66   14.39
  -1  -7  -6  283.46   12.12
   1  -7   7   54.09    6.87
  -1  -7  -7   72.10    7.88
  -1  -7  -7   56.87    5.91
   1  -7   7   55.09    7.19
   1  -7   8    6.56    1.72
   1  -7   8    8.18    4.17
  -1  -7  -8    8.98    3.05
  -1  -7  -8    9.07    1.78
   1  -7   8    3.93    2.60
  -1  -7  -9  878.75   15.33
  -1  -7  -9  938.47   28.65
   1  -7   9  938.57   30.08
  -1  -7  -9  890.89   14.68
   1  -7   9  938.78   29.17
   1  -7   9  922.50   16.73
   1  -7  10   34.37    6.83
  -1  -7 -10   36.50    3.57
   1  -7  10   37.80    3.98
  -1  -7 -11   69.39    4.87
   1  -7  11   81.10    5.70
  -1  -7 -12   -2.25    1.89
   1  -7  12    2.18    2.46
  -1  -7 -13  434.20   11.88
   1  -7  13  465.55   13.29
  -1  -7 -14   34.52    3.93
   1  -7  14   32.31    4.16
   1  -7  15  157.67    7.22
   1  -7  16    4.75    1.86
   1  -7  17   61.94    3.59
  -1  -6  17   59.85    3.87
   1  -6 -16  111.47    5.71
  -1  -6  16  107.58    5.82
   1  -6 -15   25.07    3.68
  -1  -6  15   30.20    3.96
   1  -6 -14    6.79    2.67
  -1  -6  14    6.48    2.96
  -1  -6  13   81.99    5.10
   1  -6 -13   86.87    5.81
  -1  -6  13   97.06    6.39
   1  -6 -12  170.68   14.67
  -1  -6  12  176.87   15.05
  -1  -6  12  178.17    7.42
   1  -6 -12  193.27    8.27
  -1  -6  12  201.89    8.74
   1  -6 -11  138.01    6.82
   1  -6 -11  137.73   12.54
  -1  -6  11  143.25   13.24
   1  -6 -11  144.41    6.25
  -1  -6  11  144.55    7.22
   1  -6 -10   20.02    2.90
   1  -6 -10   16.14    3.83
   1  -6 -10   12.47    4.19
   1  -6 -10   16.97    2.21
  -1  -6  10   20.42    2.95
   1  -6  -9   19.22    2.50
   1  -6  -9   20.00    4.47
  -1  -6   9   19.51    5.43
   1  -6  -9   19.51    4.87
   1  -6  -9   19.67    2.28
  -1  -6   9   19.63    2.61
   1  -6  -8  339.93   16.79
   1  -6  -8  321.17   16.04
  -1  -6   8  336.46   16.76
   1  -6  -7  853.48   24.68
  -1  -6   7  882.20   25.29
  -1  -6   7  855.30   20.53
   1  -6  -6  228.73   12.40
  -1  -6   6  243.24   12.76
  -1  -6   6  234.16   10.16
   1  -6  -6  240.87   12.04
  -1  -6   5    2.31    3.88
  -1  -6   5    0.68    2.05
   1  -6  -5    3.23    3.41
  -1  -6   5    3.35    2.19
   1  -6  -5    0.77    1.68
   1  -6  -4  208.62   10.76
  -1  -6   4  227.32   11.10
  -1  -6   4  205.88    9.34
  -1  -6   4  225.19    8.68
   1  -6  -4  230.93    9.71
  -1  -6   3 1195.64   21.58
   1  -6  -3 1269.56   24.41
  -1  -6   3 1225.08   19.31
   1  -6  -3 1257.99   20.08
   1  -6  -2  539.47   15.20
  -1  -6   2  528.88   14.31
  -1  -6   2  560.91   15.30
  -1  -6   2  520.44   12.44
   1  -6  -2  575.76   16.99
   1  -6  -2  518.71   11.66
   1  -6  -1  174.91    8.52
  -1  -6   1  176.93    8.75
  -1  -6   1  167.35    8.34
   1  -6  -1  173.07    9.21
  -1  -6   1  166.01    7.30
   1  -6  -1  158.14    5.98
   1  -6   0    1.32    3.08
  -1  -6   0    0.59    3.03
  -1  -6   0    0.73    2.62
   1  -6   0    0.46    2.35
   1  -6   0    1.20    3.01
   1  -6   0    0.84    1.03
   1  -6   1  423.73   11.90
  -1  -6  -1  434.12   13.20
   1  -6   1  447.80   13.55
  -1  -6  -1  442.91   13.57
   1  -6   1  436.67   13.59
   1  -6   2  932.89   19.87
   1  -6   2  907.76   19.41
  -1  -6  -2  908.36   19.76
   1  -6   3  308.03   11.93
   1  -6   3  277.86    9.20
   1  -6   3  301.50   11.83
  -1  -6  -3  314.06   12.31
   1  -6   4    0.01    2.58
   1  -6   4    3.78    1.68
   1  -6   4    1.68    3.16
  -1  -6  -4    1.44    2.89
   1  -6   5   63.23    6.43
   1  -6   5   56.85    6.13
  -1  -6  -5   71.62    5.75
  -1  -6  -5   77.77    7.12
   1  -6   5   52.87    4.07
   1  -6   6  558.69   18.29
   1  -6   6  602.16   19.26
  -1  -6  -6  599.32   19.10
  -1  -6  -6  603.71   17.27
   1  -6   7  487.68   18.22
  -1  -6  -7  522.48   18.73
   1  -6   7  532.88   19.26
  -1  -6  -7  469.70   16.36
   1  -6   8  195.49   12.51
  -1  -6  -8  197.87   12.09
  -1  -6  -8  187.40   11.29
   1  -6   8  193.88   12.75
   1  -6   9    2.90    1.57
  -1  -6  -9    3.41    1.61
  -1  -6  -9    3.08    2.20
   1  -6   9    0.61    2.77
  -1  -6  -9    4.63    2.24
  -1  -6  -9    3.43    1.40
   1  -6   9    4.58    3.14
  -1  -6 -10   67.81    4.62
   1  -6  10   74.14    9.46
  -1  -6 -10   66.59    4.73
   1  -6  10   69.56    8.29
   1  -6  10   75.23    5.10
   1  -6  11  125.13   12.20
  -1  -6 -11  147.64    6.86
   1  -6  11  145.15    7.23
   1  -6  12  156.18   13.72
  -1  -6 -12  146.49    7.05
   1  -6  12  158.90    7.82
  -1  -6 -13    9.83    2.54
   1  -6  13    9.37    3.00
  -1  -6 -14   31.34    3.63
   1  -6  14   31.96    4.01
  -1  -6 -15   60.00    4.58
   1  -6  15   62.75    5.00
  -1  -6 -16  128.99    5.69
   1  -6  16  137.52    6.25
   1  -6  17   35.25    2.93
   1  -5 -17    1.65    1.85
  -1  -5  17    1.16    1.49
   1  -5 -16   30.95    3.59
  -1  -5  16   31.20    3.67
   1  -5 -15   47.87    4.69
  -1  -5  15   45.37    4.54
   1  -5 -14  296.57   10.22
  -1  -5  14  297.41   10.61
   1  -5 -13    8.75    2.54
  -1  -5  13   10.51    2.96
   1  -5 -12   10.49    4.85
  -1  -5  12    8.45    3.65
   1  -5 -12    6.44    2.34
  -1  -5  12    8.45    2.15
  -1  -5  12    8.40    2.66
  -1  -5  11   80.56    4.91
   1  -5 -11   83.17    5.31
   1  -5 -11   72.27    9.01
  -1  -5  11   77.35   10.07
  -1  -5  11   88.42    5.54
   1  -5 -10  312.70    9.46
   1  -5 -10  318.35   16.61
   1  -5 -10  307.48   17.85
   1  -5 -10  293.28    8.40
  -1  -5  10  304.51   17.60
  -1  -5  10  306.69    9.59
   1  -5  -9  335.19    9.22
   1  -5  -9  366.71   17.06
   1  -5  -9  354.80    9.69
   1  -5  -9  346.64   17.67
  -1  -5   9  364.15   18.10
  -1  -5   9  349.88   15.07
  -1  -5   9  352.68    9.66
   1  -5  -8  527.02   19.60
   1  -5  -8  539.01   20.49
  -1  -5   8  507.53   19.91
  -1  -5   8  489.30   16.50
   1  -5  -7   74.02    7.55
   1  -5  -7   81.47    8.06
  -1  -5   7   80.63    8.15
  -1  -5   7   76.37    6.33
   1  -5  -6 1140.35   25.64
  -1  -5   6 1102.04   20.85
  -1  -5   6 1137.67   25.83
   1  -5  -6 1159.70   25.82
   1  -5  -5  234.03   11.34
  -1  -5   5  228.58    8.82
   1  -5  -5  247.83   10.95
   1  -5  -4  764.63   18.69
  -1  -5   4  810.31   18.88
  -1  -5   4  692.41   15.55
  -1  -5   4  728.76   14.40
   1  -5  -4  774.38   17.26
   1  -5  -3   92.77    6.55
  -1  -5   3   93.68    6.59
  -1  -5   3   86.42    5.65
  -1  -5   3   90.12    4.99
   1  -5  -3   93.33    5.69
  -1  -5   2  266.49    9.38
   1  -5  -2  277.02   10.05
  -1  -5   2  286.32   10.11
   1  -5  -2  279.96   11.12
  -1  -5   2  246.36    7.66
   1  -5  -2  250.22    8.06
   1  -5  -1  993.61   17.69
  -1  -5   1  975.66   17.37
  -1  -5   1  994.78   17.70
   1  -5  -1 1052.10   19.91
  -1  -5   1  939.38   14.98
   1  -5  -1  906.64   13.84
  -1  -5   0  559.40   13.21
   1  -5   0  560.54   13.55
   1  -5   0  551.87   12.55
   1  -5   0  551.19   14.03
  -1  -5   0  528.63   11.92
   1  -5   1  390.11   11.42
  -1  -5  -1  387.50   11.22
   1  -5   1  380.29   10.06
   1  -5   1  410.18   12.04
   1  -5   2   26.71    3.94
  -1  -5  -2   25.22    3.77
   1  -5   2   25.30    2.97
   1  -5   2   21.07    3.77
  -1  -5  -3  405.29   12.64
   1  -5   3  402.83   12.36
   1  -5   3  418.90   12.75
   1  -5   4 1364.96   23.74
  -1  -5  -4 1317.12   23.56
   1  -5   4 1327.04   23.57
  -1  -5  -5  607.73   16.91
   1  -5   5  616.55   17.25
  -1  -5  -5  591.67   15.23
  -1  -5  -5  593.81   14.15
   1  -5   5  634.59   17.49
  -1  -5  -6  293.42   10.21
  -1  -5  -6  317.42   12.22
   1  -5   6  286.28   12.77
  -1  -5  -6  290.02   12.24
   1  -5   6  307.43   13.27
   1  -5   7    2.01    3.08
  -1  -5  -7    2.84    2.40
  -1  -5  -7    6.26    3.01
   1  -5   7    0.50    2.90
  -1  -5  -8  543.23   18.55
   1  -5   8  533.98   19.92
  -1  -5  -8  499.23   18.22
   1  -5   8  479.27   18.89
   1  -5   8  494.33   18.93
  -1  -5  -9  123.27    5.54
  -1  -5  -9  124.54    9.88
  -1  -5  -9  141.67    9.91
  -1  -5  -9  132.83    5.95
   1  -5   9  131.64   11.08
   1  -5   9  125.42   10.34
   1  -5   9  138.40   10.94
   1  -5   9  130.70    6.02
  -1  -5 -10  286.34    8.95
   1  -5  10  318.02   17.76
  -1  -5 -10  297.78   16.30
  -1  -5 -10  290.59    9.25
   1  -5  10  294.82   16.92
   1  -5  10  304.98    9.61
   1  -5  11   16.95    2.88
  -1  -5 -11   15.54    2.76
   1  -5  11    9.20    4.74
  -1  -5 -11   15.30    4.14
  -1  -5 -11   14.55    2.49
   1  -5  11   12.85    4.10
  -1  -5 -12  110.90    6.43
   1  -5  12  118.33   12.91
  -1  -5 -12  109.12    6.19
   1  -5  12  117.91    6.71
  -1  -5 -13   40.12    4.13
   1  -5  13   43.42    4.45
  -1  -5 -14  184.31    7.88
   1  -5  14  199.29    8.57
  -1  -5 -15   38.32    4.00
   1  -5  15   37.20    4.02
  -1  -5 -16    1.58    2.05
   1  -5  16   -0.95    1.80
   1  -5  17    3.27    1.47
   1  -4 -17  182.77    6.74
  -1  -4  17  169.02    6.49
   1  -4 -16    2.93    2.38
  -1  -4  16    4.26    2.24
   1  -4 -15  100.22    6.23
  -1  -4  15  114.65    6.61
   1  -4 -14   13.95    3.20
  -1  -4  14    9.65    2.84
   1  -4 -13  267.05    9.73
   1  -4 -13  236.54   18.17
  -1  -4  13  247.22   18.13
  -1  -4  13  272.79   10.10
  -1  -4  12    3.66    2.14
   1  -4 -12    1.43    1.62
   1  -4 -12    5.84    3.61
  -1  -4  12    3.08    3.83
  -1  -4  11  412.55   10.35
   1  -4 -11  442.66   11.62
   1  -4 -11  435.25   11.57
   1  -4 -11  427.79   22.08
  -1  -4  11  439.27   21.80
  -1  -4  11  446.53   11.89
  -1  -4  10    3.81    1.39
   1  -4 -10    3.23    2.92
   1  -4 -10    4.10    1.66
   1  -4 -10    1.38    1.90
   1  -4 -10    3.81    1.58
  -1  -4  10    7.96    3.86
  -1  -4  10    5.25    1.97
   1  -4  -9  141.28   11.32
   1  -4  -9  139.23   10.42
  -1  -4   9  147.05    9.85
  -1  -4   9  135.82   11.13
   1  -4  -8  225.13   13.28
   1  -4  -8  221.01   12.37
  -1  -4   8  242.89   13.62
  -1  -4   8  234.20   11.52
   1  -4  -7 1835.93   34.43
   1  -4  -7 1805.33   32.20
  -1  -4   7 1888.13   34.18
  -1  -4   7 1813.40   28.74
   1  -4  -7 1892.75   35.18
   1  -4  -6    7.76    3.85
  -1  -4   6    9.05    2.76
  -1  -4   6    8.92    3.92
   1  -4  -6    8.39    3.38
  -1  -4   5    4.65    2.23
  -1  -4   5    4.04    3.39
   1  -4  -5    4.13    2.83
  -1  -4   4   48.01    4.27
  -1  -4   4   58.32    5.54
  -1  -4   4   55.47    4.02
   1  -4  -4   58.41    5.05
  -1  -4   3 2261.20   24.76
  -1  -4   3 2383.35   27.55
  -1  -4   3 2196.43   20.88
   1  -4  -3 2322.61   25.97
  -1  -4   2   27.06    3.71
  -1  -4   2   26.58    3.31
   1  -4  -2   28.26    4.19
  -1  -4   2   27.38    2.66
   1  -4  -2   25.51    2.92
  -1  -4   1  864.49   14.73
  -1  -4   1  881.40   14.97
  -1  -4   1  866.19   12.33
   1  -4  -1  824.78   12.69
  -1  -4   0    0.32    2.25
   1  -4   0    0.79    1.77
   1  -4   0   -0.39    2.40
   1  -4   0    1.63    2.51
   1  -4   0    1.13    1.35
  -1  -4   0    0.11    1.68
   1  -4   1  962.20   13.67
   1  -4   1  954.33   15.56
  -1  -4  -1  961.64   15.41
   1  -4   1  984.17   16.58
   1  -4   2   33.60    2.80
   1  -4   2   32.49    3.79
   1  -4   2   39.30    4.14
  -1  -4  -3  732.25   15.17
   1  -4   3  707.50   14.79
  -1  -4  -3  709.09   13.87
   1  -4   3  746.75   15.61
  -1  -4  -4   39.59    3.77
   1  -4   4   33.09    2.54
   1  -4   4   43.47    4.70
  -1  -4  -4   37.44    3.85
  -1  -4  -4   40.29    4.33
   1  -4   4   38.81    4.65
  -1  -4  -5  375.36   11.81
  -1  -4  -5  389.13   12.46
  -1  -4  -5  373.47   10.89
   1  -4   5  385.83   12.68
   1  -4   5  375.43   13.03
  -1  -4  -6   13.30    3.35
  -1  -4  -6   14.42    2.77
  -1  -4  -6    9.25    2.86
   1  -4   6    9.44    3.40
   1  -4   6    9.45    3.20
  -1  -4  -7 1536.64   28.84
  -1  -4  -7 1486.83   26.92
   1  -4   7 1523.62   29.45
   1  -4   7 1499.03   30.00
  -1  -4  -8    3.57    2.04
  -1  -4  -8    2.58    1.97
   1  -4   8   -2.76    3.12
   1  -4   8    6.65    3.09
  -1  -4  -9    6.42    3.05
  -1  -4  -9    0.09    1.86
   1  -4   9    0.84    2.41
   1  -4   9    2.50    2.89
   1  -4  10    2.61    1.61
  -1  -4 -10    3.16    1.43
  -1  -4 -10    1.14    2.10
  -1  -4 -10    0.57    1.11
   1  -4  10   -0.01    2.31
   1  -4  10   -0.23    3.00
  -1  -4 -10    0.06    1.51
  -1  -4 -11  673.83   14.16
  -1  -4 -11  683.75   14.60
  -1  -4 -11  691.76   26.61
   1  -4  11  693.62   27.09
   1  -4  11  690.93   26.50
   1  -4  11  718.82   15.03
   1  -4  12    4.10    2.04
  -1  -4 -12    1.51    2.05
  -1  -4 -12    2.67    2.03
   1  -4  12    7.70    4.66
   1  -4  12    9.94    4.00
  -1  -4 -13   67.68    5.31
  -1  -4 -13   62.72    4.88
   1  -4  13   68.48    5.33
  -1  -4 -14    2.61    2.32
   1  -4  14    2.57    2.03
  -1  -4 -15  249.78    9.00
   1  -4  15  231.62    8.86
  -1  -4 -16   -0.54    2.06
   1  -4  16    2.62    1.82
  -1  -4 -17  105.90    4.94
   1  -4  17   72.23    3.99
   1  -3 -18  123.02    4.87
  -1  -3  18  101.53    4.21
   1  -3 -17   15.42    2.78
  -1  -3  17   11.06    2.27
   1  -3 -16   24.60    3.73
  -1  -3  16   23.13    3.33
   1  -3 -15   27.34    3.84
  -1  -3  15   27.77    3.67
   1  -3 -14  386.52   11.73
  -1  -3  14  389.41   11.91
   1  -3 -13   23.26    3.51
   1  -3 -13   21.68    3.38
   1  -3 -13   22.76    5.65
  -1  -3  13   15.02    4.77
  -1  -3  13   26.16    3.72
  -1  -3  12   13.94    2.81
  -1  -3  12    7.19    4.46
   1  -3 -12   11.62    2.53
   1  -3 -12    9.36    2.55
  -1  -3  11   15.73    2.63
   1  -3 -11   16.67    2.83
   1  -3 -11   13.10    2.47
   1  -3 -11   14.81    5.14
  -1  -3  11   12.61    4.24
  -1  -3  11   19.62    4.10
   1  -3 -10  796.03   27.79
   1  -3 -10  799.48   14.50
   1  -3 -10  855.59   24.70
  -1  -3  10  806.02   24.94
  -1  -3  10  826.21   27.83
  -1  -3  10  774.48   14.51
   1  -3  -9   30.73    5.34
   1  -3  -9   25.95    5.80
  -1  -3   9   27.32    4.69
  -1  -3   9   23.72    5.57
   1  -3  -8  399.81   17.14
   1  -3  -8  395.41   15.54
  -1  -3   8  385.74   16.51
  -1  -3   8  386.18   14.81
   1  -3  -7    2.42    3.30
  -1  -3   7    5.66    3.86
  -1  -3   7    5.30    2.46
   1  -3  -7    2.35    3.11
   1  -3  -6  211.17   10.88
  -1  -3   6  190.25    8.65
  -1  -3   6  214.67   10.78
   1  -3  -6  205.50   10.82
  -1  -3   5  590.77   15.83
   1  -3  -5  599.74   16.24
  -1  -3   4  328.20   10.88
   1  -3  -4  322.94   10.77
  -1  -3   3 1715.66   19.89
  -1  -3   3 1687.38   16.58
  -1  -3   3 1813.22   22.49
   1  -3  -3 1826.96   22.45
  -1  -3   2   21.99    2.73
   1  -3  -2   23.02    3.59
  -1  -3   2   23.36    2.05
   1  -3  -2   23.23    2.76
  -1  -3   1   50.53    3.59
  -1  -3   1   47.32    3.49
  -1  -3   1   52.02    2.61
   1  -3  -1   50.87    4.13
   1  -3  -1   49.52    3.24
   1  -3   0 2767.44   21.34
  -1  -3   0 2784.78   21.87
   1  -3   0 2715.97   22.64
   1  -3   1    2.14    1.30
   1  -3   1    2.48    1.93
  -1  -3  -1    1.24    1.87
   1  -3   1    3.76    2.15
  -1  -3  -2  136.70    5.66
   1  -3   2  134.50    5.66
  -1  -3  -2  136.06    5.80
   1  -3   2  125.98    3.96
   1  -3   2  126.84    5.93
  -1  -3  -3    5.92    2.25
   1  -3   3    4.47    2.41
   1  -3   3    3.29    1.08
  -1  -3  -3    4.56    2.01
   1  -3   3    5.60    2.42
   1  -3   3    6.45    2.61
  -1  -3  -4 1547.74   21.14
  -1  -3  -4 1569.86   20.60
  -1  -3  -4 1536.37   20.00
   1  -3   4 1632.98   23.40
   1  -3   4 1598.03   21.85
  -1  -3  -5   59.61    5.13
  -1  -3  -5   60.39    4.86
  -1  -3  -5   56.06    4.43
   1  -3   5   61.53    5.33
   1  -3   5   62.72    5.71
  -1  -3  -6  260.19   10.83
  -1  -3  -6  264.38    9.98
  -1  -3  -6  242.51    9.14
   1  -3   6  273.44   11.32
   1  -3   6  280.47   11.95
  -1  -3  -7    5.55    2.95
  -1  -3  -7    4.02    2.01
  -1  -3  -7    5.32    2.29
   1  -3   7    1.17    2.69
   1  -3   7    8.09    3.57
  -1  -3  -8  584.67   15.69
  -1  -3  -8  670.66   17.51
  -1  -3  -8  623.89   20.11
   1  -3   8  646.63   21.19
   1  -3   8  652.89   20.58
  -1  -3  -9  121.05    9.93
   1  -3   9  124.38   10.50
   1  -3   9  122.95   10.02
  -1  -3 -10  389.01   10.26
  -1  -3 -10  388.61   18.72
   1  -3  10  400.79   19.53
   1  -3  10  395.90   18.72
  -1  -3 -10  411.51   11.22
   1  -3  10  389.58   10.29
   1  -3  11    5.69    1.86
  -1  -3 -11    5.69    1.95
  -1  -3 -11    6.75    3.20
   1  -3  11   11.65    4.63
   1  -3  11    4.63    3.82
  -1  -3 -11    3.52    2.25
  -1  -3 -12   48.36    4.27
  -1  -3 -12   49.90    4.45
   1  -3  12   39.08    7.56
   1  -3  12   47.25    7.23
   1  -3  12   46.80    4.25
  -1  -3 -13   90.84    5.81
  -1  -3 -13   90.77    5.97
   1  -3  13   91.40   11.23
   1  -3  13   85.10    5.67
  -1  -3 -14  404.85   11.75
   1  -3  14  383.74   11.62
  -1  -3 -15   45.51    4.35
   1  -3  15   51.24    4.42
  -1  -3 -16    3.74    2.44
   1  -3  16    1.85    1.61
  -1  -3 -17    3.72    1.88
   1  -3  17    4.15    1.39
   1  -2 -18   43.58    3.17
  -1  -2  18   32.75    2.47
   1  -2 -17  121.94    5.87
  -1  -2  17  104.58    5.14
   1  -2 -16  165.26    7.51
  -1  -2  16  148.80    6.90
   1  -2 -15  115.89    6.71
  -1  -2  15  114.06    6.50
   1  -2 -14    4.20    2.42
   1  -2 -14    7.00    2.52
  -1  -2  14    2.04    2.10
   1  -2 -13  182.42    8.11
   1  -2 -13  175.48    7.78
   1  -2 -13  175.53   15.35
  -1  -2  13  200.17   16.21
  -1  -2  13  183.90    8.14
   1  -2 -12  250.77   17.73
   1  -2 -12  267.22    9.21
  -1  -2  12  258.73   17.60
  -1  -2  12  278.23    9.60
   1  -2 -11  492.12   23.35
   1  -2 -11  512.79   12.12
  -1  -2  11  504.45   21.57
  -1  -2  11  499.12   23.12
  -1  -2  11  492.97   12.06
   1  -2 -10  115.16    5.47
   1  -2 -10  109.91   10.77
  -1  -2  10  114.02    9.69
  -1  -2  10  116.74   10.94
  -1  -2  10  111.38    5.58
   1  -2  -9  119.18   10.36
  -1  -2   9  127.35    9.47
  -1  -2   9  112.64   10.06
   1  -2  -8  356.80   16.15
  -1  -2   8  369.92   16.04
   1  -2  -7  481.24   17.09
  -1  -2   7  473.80   16.63
   1  -2  -7  491.06   17.79
   1  -2  -6  133.68    4.66
   1  -2  -6  163.85    9.56
  -1  -2   6  161.17    9.33
   1  -2  -6  166.13    9.78
  -1  -2   5  209.38    9.43
   1  -2  -5  201.96    9.52
  -1  -2   4 2348.37   26.92
   1  -2  -4 2378.76   28.13
  -1  -2   3  420.32    7.91
  -1  -2   3  437.85   10.52
   1  -2  -3  433.25   10.79
  -1  -2   2 1502.57   11.42
  -1  -2   2 1475.55   16.67
   1  -2  -2 1501.95   17.33
  -1  -2   1  357.46    5.32
  -1  -2   1  322.82    7.00
   1  -2  -1  338.64    8.06
  -1  -2   1  356.64    4.51
   1  -2  -1  338.78    7.32
  -1  -2   0   67.50    2.97
   1  -2   0   65.85    3.15
  -1  -2   0   65.89    2.94
   1  -2   0   67.53    3.61
   1  -2   0   62.80    2.95
  -1  -2  -1  679.22   10.52
   1  -2   1  688.47    9.54
   1  -2   1  717.74    7.55
  -1  -2  -1  698.27   10.76
  -1  -2  -1  696.14   10.14
   1  -2   1  710.25   11.03
  -1  -2  -2  611.02    8.65
   1  -2   2  577.60    5.81
  -1  -2  -2  610.50   10.60
  -1  -2  -2  622.79   11.26
  -1  -2  -2  607.58   10.07
   1  -2   2  635.78   11.42
   1  -2   2  598.76    9.52
  -1  -2  -3  168.85    6.17
  -1  -2  -3  162.77    5.75
  -1  -2  -3  174.23    6.62
  -1  -2  -3  160.95    5.76
   1  -2   3  173.57    6.22
   1  -2   3  169.51    6.94
  -1  -2  -4  300.32    9.31
  -1  -2  -4  279.95    8.06
  -1  -2  -4  286.06    8.86
  -1  -2  -4  290.29    8.69
   1  -2   4  306.59   10.10
   1  -2   4  285.02    9.04
  -1  -2  -5  343.66    9.59
  -1  -2  -5  359.54   11.29
  -1  -2  -5  337.29   10.14
   1  -2   5  356.90   12.02
   1  -2   5  356.92   11.30
  -1  -2  -6  612.37   14.69
  -1  -2  -6  633.77   13.93
  -1  -2  -6  650.66   16.87
   1  -2   6  674.73   18.11
   1  -2   6  641.46   16.82
  -1  -2  -7 1295.00   26.14
  -1  -2  -7 1267.59   20.86
   1  -2   7 1335.25   27.64
   1  -2   7 1260.26   25.71
  -1  -2  -8  527.28   18.58
  -1  -2  -8  494.31   15.03
  -1  -2  -8  547.01   14.54
   1  -2   8  535.41   19.31
   1  -2   8  520.88   18.37
   1  -2   9    3.73    3.30
   1  -2   9    8.89    4.18
  -1  -2 -10  314.81   17.10
  -1  -2 -10  320.76    9.19
   1  -2  10  323.62   17.02
   1  -2  10  301.06   17.12
   1  -2  10  296.71    8.77
  -1  -2 -10  321.26    9.82
  -1  -2 -11  511.62   12.29
  -1  -2 -11  506.51   22.88
   1  -2  11  496.34   23.24
   1  -2  11  507.29   22.73
   1  -2  11  500.17   12.00
  -1  -2 -11  525.67   13.27
  -1  -2 -12  147.87    7.12
   1  -2  12  142.25   13.48
   1  -2  12  147.20   13.20
   1  -2  12  150.64    6.98
  -1  -2 -13   73.58    5.43
   1  -2  13   51.04    8.77
   1  -2  13   59.16    9.07
   1  -2  13   75.93    5.21
  -1  -2 -14   24.70    3.82
  -1  -2 -14   27.85    3.71
   1  -2  14   27.61    3.43
  -1  -2 -15  253.66    9.50
  -1  -2 -15  240.29    9.09
  -1  -2 -16  123.28    6.35
   1  -2  16  115.19    5.70
  -1  -2 -17  116.22    5.49
  -1  -2 -18   11.86    1.88
   1  -1 -18   35.78    3.02
   1  -1 -17   19.15    3.00
  -1  -1  17   17.90    2.33
   1  -1 -16   10.09    3.23
  -1  -1  16    9.36    2.31
   1  -1 -15  340.89   11.01
  -1  -1  15  320.53   10.37
   1  -1 -14   36.88    4.00
   1  -1 -14   40.45    4.33
  -1  -1  14   35.75    3.85
   1  -1 -13  156.24    7.22
   1  -1 -13  144.56   14.16
  -1  -1  13  146.26   14.25
  -1  -1  13  151.79    7.28
  -1  -1  12   -0.01    1.68
   1  -1 -12   -0.87    1.79
   1  -1 -12    3.50    3.36
  -1  -1  12   -1.63    1.72
  -1  -1  12    2.55    2.61
   1  -1 -11  264.54   17.29
   1  -1 -11  259.91    8.51
  -1  -1  11  265.08   16.18
  -1  -1  11  257.56   16.74
  -1  -1  11  257.51    8.67
   1  -1 -10   32.15    5.80
   1  -1 -10   33.15    3.05
  -1  -1  10   33.37    6.05
  -1  -1  10   29.14    2.90
   1  -1  -9  436.51   19.02
  -1  -1   9  454.46   19.03
   1  -1  -8    3.57    3.48
  -1  -1   8    4.57    3.57
   1  -1  -7  378.99   15.11
  -1  -1   7  380.76   14.87
   1  -1  -6   49.74    5.94
  -1  -1   6   50.89    5.81
   1  -1  -6   55.16    6.13
   1  -1  -5 2326.30   30.00
  -1  -1   5 2284.83   29.06
   1  -1  -5 2376.45   31.20
  -1  -1   4    3.85    2.75
   1  -1  -4    4.14    2.65
  -1  -1   3  433.15    9.37
  -1  -1   3  435.55    9.95
   1  -1  -3  429.83   10.45
  -1  -1   2   46.66    1.49
  -1  -1   2   55.79    3.22
  -1  -1   2   50.78    3.24
   1  -1  -2   52.37    3.45
  -1  -1   1 4229.17   22.39
   1  -1  -1 4374.40   23.30
  -1  -1   1 4402.62   21.37
   1  -1  -1 4541.96   24.73
  -1  -1   0 1447.29   10.98
  -1  -1   0 1451.25    9.91
  -1  -1   0 1456.88    8.81
   1  -1   0 1390.22    9.81
   1  -1   0 1432.81   12.42
   1  -1   0 1374.56   11.86
  -1  -1  -1 1428.28   12.89
  -1  -1  -1 1414.36    8.41
  -1  -1  -1 1343.85   11.07
   1  -1   1 1353.11   10.16
   1  -1   1 1411.56   13.42
   1  -1   1 1370.74    9.28
  -1  -1  -2    0.01    1.24
  -1  -1  -2    0.39    0.96
  -1  -1  -2   -0.39    1.16
  -1  -1  -2    0.47    1.45
   1  -1   2    0.84    1.18
   1  -1   2   -0.16    1.56
  -1  -1  -3  690.34   12.04
  -1  -1  -3  703.69   11.65
  -1  -1  -3  676.63    9.69
   1  -1   3  692.86   11.55
  -1  -1  -4    5.58    1.58
  -1  -1  -4    6.60    2.02
  -1  -1  -4    6.11    2.26
  -1  -1  -4    9.05    2.70
   1  -1   4    6.21    2.52
  -1  -1  -4    9.75    1.00
  -1  -1  -5 1231.76   20.67
  -1  -1  -5 1238.32   18.56
  -1  -1  -5 1138.30   15.37
  -1  -1  -5 1155.15   18.89
   1  -1   5 1239.32   20.42
  -1  -1  -5 1197.51   10.89
  -1  -1  -6    1.14    1.43
  -1  -1  -6    2.05    2.84
  -1  -1  -6    1.13    2.21
   1  -1   6    0.82    2.69
  -1  -1  -6    1.00    0.79
  -1  -1  -7   62.12    5.59
  -1  -1  -7   75.95    7.09
  -1  -1  -7   72.56    4.70
   1  -1   7   68.07    6.58
  -1  -1  -8  146.49    8.66
  -1  -1  -8  158.68   10.39
   1  -1   8  159.64   10.37
  -1  -1  -9  537.78   20.56
  -1  -1  -9  507.69   16.82
   1  -1   9  538.24   21.05
   1  -1   9  540.05   20.22
  -1  -1 -10    2.65    1.11
  -1  -1 -10    0.24    2.54
   1  -1  10   -2.92    3.61
   1  -1  10    1.37    3.17
  -1  -1 -10    3.49    1.93
   1  -1  11   15.20    2.34
  -1  -1 -11   12.01    2.24
   1  -1  11   16.93    5.45
   1  -1  11    9.85    4.79
  -1  -1 -11   11.57    2.52
   1  -1  12   -0.05    1.44
  -1  -1 -12    3.05    2.04
   1  -1  12   -2.29    2.35
  -1  -1 -12    2.01    2.20
  -1  -1 -13  255.95    9.47
   1  -1  13  237.68   18.15
   1  -1  13  233.93   17.66
   1  -1  13  240.94    8.85
  -1  -1 -14   53.19    4.78
   1  -1  14   44.43    4.10
  -1  -1 -15  217.54    8.77
  -1  -1 -15  211.91    8.62
   1  -1  15  194.33    7.82
  -1  -1 -16   -1.22    2.49
  -1  -1 -16   -0.54    2.52
   1  -1  16    1.44    1.33
  -1  -1 -17  118.96    5.72
  -1  -1 -18   27.72    2.61
   1   0 -18   47.33    3.37
   1   0 -17    0.42    2.10
  -1   0  17   -2.97    1.51
   1   0 -16  358.40   10.83
  -1   0  16  321.06    9.55
  -1   0  15    0.39    1.56
   1   0 -15   -0.41    2.71
   1   0 -15    0.88    1.88
  -1   0  14    7.70    2.26
   1   0 -14    3.50    2.21
  -1   0  13   -0.79    1.85
   1   0 -13   -1.20    1.66
  -1   0  13    0.02    3.15
   1   0 -12  799.87   31.70
   1   0 -12  753.12   14.91
  -1   0  12  714.83   28.07
  -1   0  12  809.21   31.01
  -1   0  12  764.13   15.29
  -1   0  11    0.22    1.38
   1   0 -11    1.44    3.03
   1   0 -11    0.56    1.33
  -1   0  11   -5.22    4.24
   1   0 -10  138.99   11.84
  -1   0  10  138.23   11.57
   1   0  -9    3.78    3.64
  -1   0   9   -0.47    3.64
   1   0  -9    0.71    0.58
   1   0  -8 1211.12   28.97
  -1   0   8 1245.15   28.83
   1   0  -8 1163.08   23.21
   1   0  -7    2.55    3.83
  -1   0   7   -1.34    3.65
   1   0  -6 1593.37   27.48
  -1   0   6 1535.18   26.58
   1   0  -6 1518.06   27.73
   1   0  -5    0.98    3.16
  -1   0   5    1.08    1.90
  -1   0   5   -0.97    3.23
   1   0  -5    0.78    2.89
  -1   0   4  674.98   12.52
   1   0  -4  723.72   14.84
  -1   0   4  715.24   14.49
   1   0  -4  692.40   14.89
   1   0  -3   -0.13    2.22
  -1   0   3    0.47    1.49
  -1   0   3   -1.12    2.19
   1   0  -3   -0.24    1.91
  -1   0   2  904.60   11.52
  -1   0   2  914.37   11.75
   1   0  -2  900.12   12.43
  -1   0   1    0.36    0.59
  -1   0   1   -0.08    0.83
  -1   0   1    0.05    0.76
   1   0  -1    0.83    0.66
   1   0  -1    0.54    0.86
  -1   0  -1    0.63    0.80
  -1   0  -1    0.22    0.42
  -1   0  -1   -0.16    0.54
   1   0   1    0.07    0.48
  -1   0  -1    0.40    0.51
  -1   0  -2 4785.50   25.84
  -1   0  -2 4830.49   24.59
   1   0   2 4797.84   23.76
  -1   0  -3    0.38    1.88
  -1   0  -3    1.11    1.31
  -1   0  -3    0.35    0.76
   1   0   3    0.55    1.76
  -1   0  -3    0.40    0.87
  -1   0  -4    6.07    1.28
  -1   0  -4    8.53    2.80
  -1   0  -4    7.39    1.81
   1   0   4    9.72    2.81
  -1   0  -4    8.90    1.45
  -1   0  -5   -0.74    1.13
  -1   0  -5    0.23    2.84
  -1   0  -5   -0.68    1.39
   1   0   5   -0.11    2.50
  -1   0  -5    0.52    1.10
  -1   0  -6 1014.61   21.33
  -1   0  -6  922.57   13.22
   1   0   6  998.20   20.82
  -1   0  -6  939.60   13.47
  -1   0  -7    0.12    3.16
  -1   0  -7    6.68    3.19
  -1   0  -7    1.55    1.26
   1   0   7   -2.24    2.89
  -1   0  -7    0.46    0.61
  -1   0  -8  501.34   16.47
  -1   0  -8  534.57   18.88
   1   0   8  535.30   18.60
  -1   0  -9   -8.84    3.49
  -1   0  -9    0.15    3.72
   1   0   9    1.93    3.25
  -1   0 -10  554.58   11.85
   1   0  10  560.68   22.36
  -1   0 -10  578.17   12.67
   1   0  11   -1.76    1.68
  -1   0 -11   -1.23    1.33
   1   0  11    0.47    3.87
   1   0  11    1.29    2.56
  -1   0 -11   -0.43    1.79
  -1   0 -12  440.25   11.83
   1   0  12  439.68   22.68
   1   0  12  426.87   23.24
  -1   0 -12  457.75   12.64
   1   0  12  428.42   11.17
   1   0  13   -0.50    1.67
  -1   0 -13   -0.25    2.05
   1   0  13   -0.18    3.01
   1   0  13    1.91    3.27
  -1   0 -14   61.79    5.08
   1   0  14   56.24    4.37
  -1   0 -15   -1.46    2.77
  -1   0 -16  287.98    9.40
  -1   0 -16  277.61    9.38
  -1   0 -17   -0.18    2.08
  -1   0 -18    1.87    1.45
   1   1 -18   34.73    3.05
   1   1 -17   19.37    3.21
   1   1 -16    8.65    3.03
  -1   1  16    8.50    2.01
   1   1 -15  318.59    9.98
  -1   1  15  301.05    9.63
   1   1 -14   31.81    3.65
  -1   1  14   29.70    3.40
   1   1 -13  162.96    7.24
  -1   1  13  132.53   13.21
  -1   1  13  145.60   14.33
  -1   1  13  156.56    7.18
  -1   1  12   -0.87    1.56
   1   1 -12    0.41    1.38
  -1   1  12   -2.53    3.47
   1   1 -11  254.55   17.05
   1   1 -11  253.95    8.24
  -1   1  11  279.37   17.41
  -1   1  11  248.10    8.30
   1   1 -10   32.62    6.26
  -1   1  10   24.29    5.87
   1   1  -9  461.62   19.75
  -1   1   9  450.82   19.32
   1   1  -9  432.38   15.36
   1   1  -8    2.38    3.76
  -1   1   8    4.15    3.98
   1   1  -8    7.11    2.29
   1   1  -7  357.44   14.90
   1   1  -7  348.96   10.21
  -1   1   7  381.80   15.31
   1   1  -7  339.37   12.58
   1   1  -6   56.20    6.28
  -1   1   6   48.45    4.34
  -1   1   6   51.70    6.20
  -1   1   5 2171.38   24.30
   1   1  -5 2245.02   29.19
  -1   1   5 2278.54   29.23
   1   1  -5 2192.03   29.67
   1   1  -4    3.73    2.85
  -1   1   4    3.43    1.96
  -1   1   4    4.46    2.95
   1   1  -4    4.23    2.57
   1   1  -3  416.39    9.78
  -1   1   3  414.83    8.98
  -1   1   3  416.26    9.78
   1   1  -3  397.08    9.71
  -1   1   2   50.49    3.14
   1   1  -2   51.08    3.21
  -1   1   2   48.15    3.18
   1   1  -2   54.25    3.13
   1   1  -1 4300.00   18.94
  -1   1   1 4254.44   22.15
  -1   1   1 4341.30   20.07
   1   1  -1 4288.26   20.29
  -1   1   0 1476.80   12.13
  -1   1   0 1495.75   12.14
  -1   1  -1 1380.17   12.35
  -1   1  -1 1399.65   11.47
  -1   1  -1 1397.95   11.68
  -1   1  -2    0.28    1.00
  -1   1  -2    0.16    0.93
   1   1   2   -0.10    1.31
  -1   1  -2    0.31    1.10
  -1   1  -3  661.40    9.69
   1   1   3  681.14   12.00
  -1   1  -3  721.06    8.63
  -1   1  -3  711.17   10.22
  -1   1  -4    4.98    2.79
  -1   1  -4    5.48    1.50
  -1   1  -4    8.41    1.43
   1   1   4    8.90    2.78
  -1   1  -4    8.18    1.77
  -1   1  -5 1182.03   15.62
  -1   1  -5 1290.91   22.02
  -1   1  -5 1125.20   11.46
   1   1   5 1228.65   20.94
  -1   1  -5 1207.80   16.09
  -1   1  -6    2.07    3.38
  -1   1  -6    1.87    1.03
  -1   1  -6    1.53    1.12
   1   1   6    0.33    2.82
  -1   1  -6    1.19    1.15
  -1   1  -6    0.87    1.32
  -1   1  -7   76.65    7.39
   1   1   7   69.23    6.98
  -1   1  -7   70.86    4.69
  -1   1  -8  163.31   11.02
   1   1   8  163.18   10.86
  -1   1  -9  525.28   18.82
   1   1   9  554.75   20.86
  -1   1 -10    3.75    1.44
  -1   1 -10   -2.25    3.24
   1   1  10    2.58    3.63
  -1   1 -10    3.06    1.65
  -1   1 -11   12.49    2.31
  -1   1 -11   17.44    2.89
  -1   1 -12    5.44    2.04
   1   1  12   -5.57    4.02
   1   1  12   -3.73    3.81
  -1   1 -12    4.45    2.34
  -1   1 -13  253.75    9.29
   1   1  13  246.75   19.24
   1   1  13  244.92   17.98
  -1   1 -13  258.18    9.72
  -1   1 -14   51.72    4.58
  -1   1 -15  203.94    8.36
  -1   1 -16   -0.13    2.49
  -1   1 -16    0.73    2.36
  -1   1 -17  122.20    5.81
  -1   1 -18   30.13    2.76
   1   2 -18   40.18    3.13
   1   2 -17  117.01    5.81
   1   2 -16  146.72    6.34
   1   2 -16  158.43    7.38
   1   2 -15  109.32    5.83
  -1   2  15   96.98    5.50
   1   2 -14    5.12    2.01
  -1   2  14    6.75    2.14
   1   2 -13  185.12    7.64
  -1   2  13  165.84   15.06
  -1   2  13  176.57    7.48
   1   2 -12  267.54    8.84
  -1   2  12  279.66   18.73
  -1   2  12  277.21    9.06
   1   2 -11  502.81   11.38
  -1   2  11  510.74   23.76
  -1   2  11  486.68   11.47
   1   2 -10   99.69   10.68
  -1   2  10  106.79   10.60
   1   2  -9  120.16   10.62
  -1   2   9  131.38   11.24
   1   2  -9  122.01    8.83
   1   2  -8  367.28   16.48
  -1   2   8  370.08   16.56
   1   2  -8  365.61   11.48
   1   2  -8  347.97   13.82
  -1   2   7  485.24   13.50
   1   2  -7  467.27   17.00
   1   2  -7  460.24   12.64
  -1   2   7  469.31   16.97
   1   2  -7  453.85   15.03
  -1   2   6  158.39    7.41
   1   2  -6  170.84    9.71
  -1   2   6  157.55    9.52
   1   2  -6  140.30    7.09
   1   2  -6  141.91    8.17
  -1   2   5  185.00    7.37
   1   2  -5  193.44    9.23
  -1   2   5  205.64    9.53
   1   2  -5  184.23    8.48
  -1   2   4 2273.37   23.66
   1   2  -4 2318.75   26.81
   1   2  -4 2244.15   26.12
  -1   2   3  416.90    9.55
   1   2  -3  411.47    9.98
  -1   2   3  389.88    8.49
  -1   2   3  431.61   10.53
   1   2  -3  423.66    9.77
   1   2  -2 1347.38   15.39
  -1   2   2 1449.69   16.45
  -1   2   2 1382.16   15.08
   1   2  -2 1418.73   14.38
   1   2  -1  323.51    5.78
  -1   2   1  318.70    7.09
   1   2  -1  341.69    5.11
  -1   2   1  330.54    7.20
  -1   2   0   69.32    3.38
   1   2   0   71.33    2.98
  -1   2   0   64.74    3.29
  -1   2  -1  726.45   10.38
   1   2   1  726.81    8.91
  -1   2  -1  718.20   10.37
   1   2   1  722.33    7.33
   1   2   2  631.85    7.29
  -1   2  -2  622.24   10.32
   1   2   2  608.86    5.28
   1   2   3  167.34    3.10
   1   2   3  157.99    3.15
  -1   2  -3  171.89    5.49
   1   2   3  165.63    6.64
  -1   2  -3  167.34    5.98
   1   2   4  277.83    4.55
   1   2   4  291.09    9.76
  -1   2  -4  291.25    7.29
  -1   2  -4  291.52    8.40
  -1   2  -5  332.34    7.67
  -1   2  -5  336.71    8.12
   1   2   5  353.26   11.91
  -1   2  -5  348.20    9.94
  -1   2  -6  659.18   11.52
  -1   2  -6  614.03   11.18
   1   2   6  642.12   17.52
  -1   2  -6  646.59   14.33
   1   2   7 1321.07   27.51
  -1   2  -7 1261.45   21.32
   1   2   8  536.69   19.29
  -1   2  -8  522.73   14.48
   1   2   9    2.82    3.36
  -1   2 -10  318.59    8.97
  -1   2 -10  327.16   16.75
   1   2  10  326.41   17.78
  -1   2 -10  311.95    9.12
  -1   2 -11  515.92   12.09
   1   2  11  503.10   23.28
  -1   2 -11  503.89   12.29
  -1   2 -12  146.90    6.94
   1   2  12  150.29   13.95
  -1   2 -12  154.01    7.19
  -1   2 -13   74.84    5.28
   1   2  13   70.13   10.68
   1   2  13   83.20   10.80
  -1   2 -13   78.02    5.50
  -1   2 -14   29.13    3.66
  -1   2 -15  227.10    8.68
  -1   2 -16  122.81    6.17
  -1   2 -17  121.00    5.74
  -1   2 -17  110.23    5.24
  -1   2 -18   11.30    1.90
   1   3 -18  124.28    4.92
   1   3 -17   14.03    2.75
   1   3 -16   25.02    2.82
   1   3 -15   30.25    3.41
   1   3 -14  377.27   10.63
  -1   3  13   21.32    2.79
   1   3 -13   24.16    2.80
  -1   3  12   14.72    2.34
  -1   3  12   11.33    5.37
   1   3 -12   11.45    2.13
  -1   3  11   13.03    2.18
   1   3 -11   16.39    2.18
  -1   3  11   12.40    5.31
   1   3 -10  757.29   13.20
  -1   3  10  848.23   29.08
   1   3 -10  805.56   24.00
   1   3  -9   32.00    6.45
  -1   3   9   24.31    6.11
   1   3  -9   28.55    4.69
  -1   3   8  426.76   13.40
   1   3  -8  408.90   17.63
  -1   3   8  411.59   17.82
   1   3  -8  407.00   13.19
   1   3  -8  383.72   15.18
  -1   3   7    8.14    2.53
   1   3  -7    3.46    3.44
  -1   3   7    3.56    4.56
   1   3  -7    1.98    1.92
   1   3  -7    4.97    2.55
   1   3  -6  196.89   10.64
  -1   3   6  194.83    8.30
  -1   3   6  218.65   11.29
   1   3  -6  192.51    8.76
   1   3  -6  205.23   10.16
  -1   3   5  552.60   13.10
   1   3  -5  581.32   15.71
   1   3  -5  540.94   13.85
  -1   3   5  571.22   15.92
   1   3  -5  563.81   15.23
   1   3  -4  305.92   10.40
  -1   3   4  316.38    9.51
  -1   3   4  277.98    8.20
  -1   3   4  333.94   11.18
   1   3  -4  294.22    9.87
   1   3  -4  324.88   10.89
   1   3  -3 1836.66   22.40
  -1   3   3 1813.26   22.80
   1   3  -3 1875.77   23.26
   1   3  -2   23.32    3.26
  -1   3   2   19.58    2.97
  -1   3   2   18.51    2.65
  -1   3   2   22.21    2.87
   1   3  -2   22.81    3.25
  -1   3   1   51.25    3.59
   1   3  -1   50.24    3.75
   1   3  -1   51.47    3.68
  -1   3   1   49.45    3.64
  -1   3   0 2736.18   23.44
   1   3   0 2777.71   22.58
  -1   3   0 2727.71   22.93
   1   3   0 2709.45   20.93
   1   3   1    3.04    1.50
  -1   3  -1    3.27    2.00
  -1   3  -1    2.53    1.97
   1   3   1    1.81    1.28
   1   3   2  131.21    4.47
  -1   3  -2  139.49    5.73
  -1   3  -2  135.79    5.88
   1   3   2  132.02    3.82
  -1   3  -3    9.04    1.69
   1   3   3    4.97    2.63
   1   3   3    5.82    1.27
  -1   3  -3    5.15    2.16
  -1   3  -3    6.02    2.33
   1   3   4 1485.20   12.63
   1   3   4 1587.86   23.76
  -1   3  -4 1548.94   19.54
  -1   3  -4 1598.99   21.71
   1   3   5   59.94    2.66
  -1   3  -5   54.34    3.06
   1   3   5   61.69    5.95
  -1   3  -5   56.08    4.23
  -1   3  -5   62.00    4.94
  -1   3  -6  273.81    6.80
  -1   3  -6  266.31    8.76
   1   3   6  280.78   12.29
  -1   3  -6  275.23   10.33
   1   3   7    2.85    3.45
  -1   3  -7    8.15    2.24
  -1   3  -7    3.39    1.98
   1   3   8  672.37   22.12
  -1   3  -8  658.79   17.71
   1   3   9  118.73   10.70
  -1   3 -10  405.03   10.12
   1   3  10  411.86   20.28
  -1   3 -10  400.47   10.23
  -1   3 -11    6.13    1.86
   1   3  11    2.39    3.82
  -1   3 -11    4.25    2.04
  -1   3 -12   47.30    4.15
   1   3  12   33.58    7.29
  -1   3 -12   45.87    4.15
  -1   3 -13   92.60    5.71
   1   3  13   83.76   10.53
  -1   3 -13   92.85    5.82
  -1   3 -14  400.65   11.50
  -1   3 -15   51.54    4.52
  -1   3 -16    2.73    2.10
  -1   3 -17    4.65    2.22
  -1   3 -17    5.28    1.91
   1   4 -17  190.75    6.90
   1   4 -16    3.60    1.76
   1   4 -15  111.33    5.69
   1   4 -14   12.63    2.32
   1   4 -13  274.57    8.97
   1   4 -12    2.30    1.16
  -1   4  12    9.92    4.67
   1   4 -11  445.26   10.71
  -1   4  11  443.95   23.16
   1   4 -10    4.06    1.01
  -1   4  10    4.43    4.80
   1   4 -10    6.01    2.49
  -1   4   9  151.81   12.35
   1   4  -9  154.24   10.65
   1   4  -8  233.21   10.85
  -1   4   8  239.13   14.08
   1   4  -8  245.76   12.73
  -1   4   7 1892.63   27.56
   1   4  -7 1831.39   29.34
  -1   4   7 1871.13   35.04
   1   4  -7 1782.21   32.00
  -1   4   6    8.70    2.59
  -1   4   6    9.85    4.82
   1   4  -6    7.59    2.94
   1   4  -6    8.74    3.44
  -1   4   5    2.37    2.09
  -1   4   5    1.17    3.56
  -1   4   5    2.85    1.88
   1   4  -5    2.86    2.59
   1   4  -5    5.43    3.19
  -1   4   4   57.74    4.37
   1   4  -4   56.84    5.24
  -1   4   4   63.45    5.90
   1   4  -4   58.29    5.57
   1   4  -3 2412.30   28.11
  -1   4   3 2172.54   24.07
  -1   4   3 2337.84   28.02
   1   4  -3 2446.09   28.77
  -1   4   3 2142.72   24.10
   1   4  -2   31.31    3.88
  -1   4   2   28.17    3.33
  -1   4   2   27.91    3.47
   1   4  -2   29.36    3.86
   1   4  -1  888.39   15.41
  -1   4   1  853.85   14.91
   1   4  -1  879.83   14.87
  -1   4   1  861.20   14.68
  -1   4   0    1.94    2.23
   1   4   0    1.32    2.04
  -1   4   0    1.73    2.36
   1   4   0    1.67    1.99
  -1   4  -1  973.69   16.14
   1   4   1  931.12   14.42
  -1   4  -1 1007.97   16.30
   1   4   1  907.71   12.98
  -1   4  -2   41.17    4.05
   1   4   2   40.20    3.21
  -1   4  -2   38.91    4.02
   1   4   2   35.73    2.78
  -1   4  -3  743.36   14.91
   1   4   3  680.02   11.40
   1   4   3  637.28    9.84
  -1   4  -3  764.52   15.63
  -1   4  -4   28.88    2.44
  -1   4  -4   38.86    4.06
   1   4   4   38.44    5.07
  -1   4  -4   40.01    4.45
   1   4   5  376.01    7.49
  -1   4  -5  341.91    7.26
  -1   4  -5  388.40   11.60
   1   4   5  325.44    6.84
   1   4   5  406.08   14.23
  -1   4  -5  401.83   12.81
   1   4   6   10.67    3.95
  -1   4  -6   12.35    2.83
  -1   4  -6   11.81    3.28
   1   4   7 1578.45   32.28
  -1   4  -7 1505.50   23.89
  -1   4  -7 1534.44   27.80
   1   4   8   -0.20    4.13
  -1   4  -8    0.86    1.80
   1   4   9    3.16    3.66
  -1   4  -9    0.55    0.64
   1   4  10   -1.41    3.51
  -1   4 -11  692.50   14.08
   1   4  11  707.99   28.85
  -1   4 -11  690.82   14.01
  -1   4 -12    5.33    2.21
   1   4  12    7.52    3.82
  -1   4 -12    1.98    1.76
  -1   4 -13   64.37    4.85
  -1   4 -13   70.29    5.04
  -1   4 -14    2.47    1.90
  -1   4 -15  234.98    8.57
  -1   4 -16    1.04    1.68
  -1   4 -17   75.37    4.00
   1   5 -17    0.89    1.76
   1   5 -14  287.36    8.88
   1   5 -13   13.60    2.14
   1   5 -12    8.11    1.77
  -1   5  12   10.22    4.14
   1   5 -11   87.73    4.75
  -1   5  11   83.80   11.02
  -1   5  10  333.96   19.36
   1   5 -10  309.04   16.40
  -1   5   9  362.06   18.97
   1   5  -9  355.06   16.82
   1   5  -8  494.69   16.85
  -1   5   8  511.15   20.83
   1   5  -8  514.29   19.34
  -1   5   7   84.32    6.19
   1   5  -7   85.89    7.21
  -1   5   7   91.87    9.01
   1   5  -7   82.14    7.76
  -1   5   6 1148.15   21.92
   1   5  -6 1113.98   23.77
  -1   5   6 1132.47   26.53
   1   5  -6 1096.00   25.14
  -1   5   5  234.25    9.78
   1   5  -5  246.64   11.00
  -1   5   5  248.91   11.93
  -1   5   5  216.47    8.83
   1   5  -5  245.45   11.62
   1   5  -4  785.15   18.41
  -1   5   4  790.24   19.14
   1   5  -4  799.31   19.18
  -1   5   3   86.40    5.67
   1   5  -3   93.71    6.70
  -1   5   3   95.18    6.78
  -1   5   3   89.97    5.80
   1   5  -3  103.56    6.98
  -1   5   2  252.40    9.18
   1   5  -2  279.41   10.36
   1   5  -2  275.76   10.09
  -1   5   2  249.80    9.02
  -1   5   1  974.44   17.67
   1   5  -1 1005.32   18.25
   1   5  -1  990.63   17.53
  -1   5   1  980.34   17.35
   1   5   0  541.87   12.98
  -1   5   0  539.07   13.36
  -1   5   0  547.84   13.24
   1   5   0  540.59   12.23
   1   5   1  387.54   10.69
  -1   5  -1  401.72   11.82
   1   5   1  365.50    9.66
  -1   5  -1  394.70   11.57
   1   5   2   23.50    3.08
  -1   5  -2   25.93    3.88
  -1   5  -2   26.99    4.13
   1   5   2   23.16    2.80
  -1   5  -3  424.50   12.63
   1   5   3  364.97    9.80
  -1   5  -3  421.60   12.99
   1   5   3  365.35    8.79
   1   5   4 1353.84   25.32
  -1   5  -4 1299.40   22.57
  -1   5  -4 1361.07   24.08
   1   5   5  584.14   11.12
   1   5   5  546.83   11.03
  -1   5  -5  634.11   16.36
   1   5   5  631.37   18.62
  -1   5  -5  634.48   17.36
  -1   5  -6  314.52   12.03
   1   5   6  313.19   14.43
  -1   5  -6  304.79   12.76
   1   5   7    5.20    3.82
  -1   5  -7    5.32    2.97
  -1   5  -7    5.75    2.97
   1   5   8  511.11   20.75
  -1   5  -8  482.85   17.82
   1   5   9  130.35   11.78
  -1   5  -9  129.81    9.84
   1   5  10  305.42   18.53
  -1   5 -11   14.20    2.39
   1   5  11   17.98    6.02
  -1   5 -12  111.85    6.09
   1   5  12  107.56   12.69
  -1   5 -13   43.31    3.97
  -1   5 -14  192.43    7.86
  -1   5 -15   40.07    3.84
  -1   5 -16   -0.46    1.78
  -1   5 -17    1.83    1.25
  -1   6  12  184.23   16.26
  -1   6  11  156.47   14.80
   1   6 -11  122.62   11.12
  -1   6  10   13.65    6.19
   1   6 -10   23.93    5.48
  -1   6   9   15.04    6.28
   1   6  -9   17.18    4.72
   1   6  -8  332.65   14.85
  -1   6   8  354.37   18.20
   1   6  -8  336.25   16.38
  -1   6   7  870.77   20.35
   1   6  -7  806.98   22.49
  -1   6   7  846.92   25.82
   1   6  -7  809.51   24.10
  -1   6   6  235.67   10.66
  -1   6   6  238.57   13.23
  -1   6   6  214.20    9.55
   1   6  -6  225.55   11.73
   1   6  -6  228.91   12.40
   1   6  -5    2.56    3.11
  -1   6   5    4.20    4.08
  -1   6   5    4.87    2.14
   1   6  -5    3.18    3.52
  -1   6   4  215.26    9.54
   1   6  -4  225.57   10.99
  -1   6   4  234.34   11.55
   1   6  -4  233.73   11.40
   1   6  -3 1310.43   24.68
  -1   6   3 1181.42   21.47
  -1   6   3 1165.53   21.08
   1   6  -3 1288.17   24.38
  -1   6   2  517.55   14.25
   1   6  -2  558.27   15.68
   1   6  -2  542.71   15.15
  -1   6   2  513.83   14.03
  -1   6   1  173.48    8.62
   1   6  -1  175.30    8.78
  -1   6   1  166.84    8.27
   1   6  -1  171.77    8.35
   1   6   0    0.81    2.71
  -1   6   0    0.24    2.88
   1   6   0    0.84    2.31
  -1   6   0    2.05    2.97
  -1   6  -1  426.87   13.44
   1   6   1  405.65   12.13
  -1   6  -1  433.92   13.35
   1   6   1  393.25   11.13
  -1   6  -2  923.11   19.87
   1   6   2  845.04   16.95
  -1   6  -2  934.67   19.96
   1   6   2  824.08   15.48
   1   6   3  282.00    9.79
  -1   6  -3  310.12   12.05
  -1   6  -3  312.96   12.32
  -1   6  -4    0.71    1.41
  -1   6  -4    0.38    2.78
   1   6   4    1.09    3.62
   1   6   4    1.94    1.46
   1   6   4    0.32    1.49
  -1   6  -4    2.11    3.42
   1   6   5   62.10    4.51
  -1   6  -5   70.60    6.56
   1   6   5   72.54    7.61
  -1   6  -5   63.31    6.61
  -1   6  -6  615.47   18.21
   1   6   6  613.97   20.96
  -1   6  -6  594.05   19.06
   1   6   7  509.13   20.20
  -1   6  -7  496.25   16.75
  -1   6  -7  503.62   18.39
   1   6   8  213.49   14.46
  -1   6  -8  193.71   11.91
   1   6   9    0.11    4.60
  -1   6  -9    0.38    1.32
  -1   6  -9    2.01    2.31
   1   6  10   71.59   10.20
   1   6  11  136.07   13.66
  -1   6 -12  146.87    6.87
   1   6  12  156.94   15.44
  -1   6 -13   11.29    2.41
  -1   6 -14   30.58    3.48
  -1   6 -15   69.53    4.59
  -1   6 -16  132.73    5.42
  -1   7  11  146.91   14.45
   1   7 -11  127.03   11.62
  -1   7  10   84.80   11.13
   1   7 -10   87.31    9.69
   1   7  -9  667.96   13.23
  -1   7   9  704.14   27.78
   1   7  -9  660.40   22.62
   1   7  -9  647.45   24.70
   1   7  -8   -2.61    1.19
   1   7  -8   -4.50    1.92
  -1   7   8   -2.92    4.76
   1   7  -8   -0.51    1.86
  -1   7   7    1.34    4.35
   1   7  -7    5.19    2.93
   1   7  -7    8.21    4.01
  -1   7   6  215.76   10.83
   1   7  -6  200.20   11.83
  -1   7   6  169.42    9.25
  -1   7   6  198.01   12.71
   1   7  -6  201.41   12.35
   1   7  -5  917.12   23.89
  -1   7   5  951.91   25.34
   1   7  -5  941.09   24.93
  -1   7   4  141.88    9.75
  -1   7   4  126.52    8.07
   1   7  -4  138.70    9.53
  -1   7   4  125.29    7.98
   1   7  -4  140.94    9.68
  -1   7   3   70.53    6.22
   1   7  -3   78.81    7.28
  -1   7   3   66.78    6.02
   1   7  -3   69.61    6.86
   1   7  -2    1.54    3.51
  -1   7   2    1.18    2.81
  -1   7   2   -0.01    2.83
   1   7  -2    1.07    3.21
   1   7  -1 1095.33   22.95
  -1   7   1 1074.83   22.43
  -1   7   1 1058.08   21.76
   1   7  -1 1085.54   22.00
  -1   7   0   96.64    7.51
   1   7   0   92.52    7.02
  -1   7   0   96.53    7.29
   1   7   0   97.24    6.70
  -1   7  -1  546.53   16.56
   1   7   1  507.67   14.92
   1   7   1  485.19   13.76
  -1   7  -1  551.75   16.33
   1   7   2   65.56    5.66
  -1   7  -2   66.60    6.67
  -1   7  -2   66.79    6.76
   1   7   2   64.77    5.20
   1   7   3  357.78   12.21
  -1   7  -3  399.08   14.82
   1   7   3  367.43   11.29
  -1   7  -3  411.85   15.20
  -1   7  -4  445.28   11.80
   1   7   4  481.33   13.76
   1   7   4  529.73   18.52
  -1   7  -4  498.03   16.88
  -1   7  -4  527.06   17.74
   1   7   4  480.12   12.47
   1   7   5  580.63   14.82
  -1   7  -5  616.95   19.27
   1   7   5  654.53   21.51
  -1   7  -5  630.85   20.15
  -1   7  -6  263.15   13.17
   1   7   6  274.59   15.04
  -1   7  -6  263.39   13.72
   1   7   7   63.26    8.07
  -1   7  -7   52.58    6.94
  -1   7  -7   55.25    6.81
  -1   7  -8    3.41    4.36
   1   7   8   11.15    4.43
  -1   7  -8    7.58    1.81
  -1   7  -8    6.41    3.38
  -1   7  -9  900.74   15.56
   1   7   9  943.77   32.12
  -1   7  -9  905.35   28.14
   1   7  10   24.54    7.37
  -1   7 -10   30.94    5.69
   1   7  11   85.62   11.39
  -1   7 -12   -0.26    1.29
  -1   7 -13  456.45   11.70
  -1   7 -14   33.52    3.47
  -1   7 -15  146.88    6.09
  -1   7 -16    1.83    1.25
  -1   8  11   -2.36    5.17
   1   8 -11   13.00    4.59
  -1   8  10  115.81   13.39
   1   8 -10   89.16   10.17
   1   8  -9   34.17    3.46
  -1   8   9   40.19    8.43
   1   8  -9   24.34    5.66
   1   8  -9   20.70    5.02
   1   8  -8  384.05   18.18
   1   8  -8  393.15    9.97
  -1   8   8  388.82   20.63
   1   8  -8  368.75   18.86
   1   8  -7   57.05    7.28
   1   8  -7   59.67    3.80
  -1   8   7   61.85    8.67
   1   8  -7   60.80    7.99
  -1   8   6  189.14   10.64
  -1   8   6  190.82   13.16
  -1   8   6  176.97    9.92
   1   8  -6  194.74   12.42
   1   8  -6  191.82   12.82
  -1   8   5    9.28    4.27
  -1   8   5    5.26    2.74
   1   8  -5    9.16    3.56
   1   8  -5   11.74    4.47
  -1   8   4  368.22   16.14
   1   8  -4  366.43   15.92
  -1   8   4  356.17   14.17
   1   8  -4  375.64   16.10
  -1   8   4  347.36   13.78
  -1   8   3  137.34    8.99
   1   8  -3  140.88    9.95
  -1   8   3  135.38    8.81
   1   8  -3  148.97   10.09
   1   8  -2  681.70   20.40
  -1   8   2  692.99   19.53
  -1   8   2  656.14   18.52
   1   8  -2  684.88   19.82
   1   8  -1    5.90    3.57
  -1   8   1    6.49    3.41
   1   8  -1    5.25    3.20
  -1   8   1    2.67    2.92
   1   8   0   62.55    6.54
  -1   8   0   45.89    5.72
   1   8   0   64.55    6.15
  -1   8   0   65.68    6.73
   1   8   1   11.48    3.37
  -1   8  -1   12.81    4.37
   1   8   1   13.03    3.31
  -1   8  -1    7.20    3.81
  -1   8  -2  596.68   19.17
   1   8   2  562.67   16.84
  -1   8  -2  615.23   19.18
   1   8   2  553.04   15.60
   1   8   3  123.11    7.99
  -1   8  -3  126.95    9.45
  -1   8  -3  133.50    9.49
   1   8   3  130.86    7.63
   1   8   4   40.16    6.24
   1   8   4   43.17    4.89
  -1   8  -4   45.65    6.34
  -1   8  -4   33.89    5.44
   1   8   4   33.33    4.01
   1   8   5   -1.01    1.55
   1   8   5    3.33    3.80
  -1   8  -5    5.52    3.54
  -1   8  -5    2.04    3.12
   1   8   6  738.75   25.33
  -1   8  -6  725.14   23.14
  -1   8  -6  721.63   23.87
  -1   8  -7   33.86    6.46
   1   8   7   51.32    7.91
  -1   8  -7   42.67    3.34
  -1   8  -7   44.40    6.51
  -1   8  -8  205.32   13.66
  -1   8  -8  211.43    7.47
   1   8   8  209.72   15.40
  -1   8  -8  206.89   13.88
   1   8   9    3.49    5.76
  -1   8  -9    1.10    1.51
  -1   8  -9    4.19    2.67
   1   8  10  332.91   21.00
  -1   8 -10  278.21   17.00
   1   8  11   -2.57    5.58
  -1   8 -12  496.74   12.10
  -1   8 -13   -2.02    1.48
  -1   8 -14   57.00    4.13
  -1   8 -15    6.31    1.69
  -1   9  10   65.21   11.31
   1   9 -10   57.78    8.73
   1   9  -9  386.90   19.74
   1   9  -9  394.63   10.82
  -1   9   9  401.10   22.73
   1   9  -9  373.78   20.66
   1   9  -8  105.99    5.56
   1   9  -8   95.37   10.23
  -1   9   8  103.75   12.29
   1   9  -8  100.21   10.54
  -1   9   7   95.36   10.28
   1   9  -7  100.90    5.13
   1   9  -7   92.22    9.56
   1   9  -7   92.11    9.84
   1   9  -6  157.39   11.94
   1   9  -6  154.05    5.93
  -1   9   6  161.50   12.62
   1   9  -6  156.73   12.14
  -1   9   5  597.48   19.62
   1   9  -5  641.62   22.96
  -1   9   5  663.61   23.84
   1   9  -5  658.47   23.52
  -1   9   4  133.71   10.75
  -1   9   4  114.00    8.77
   1   9  -4  115.65    9.79
  -1   9   4  114.98    8.54
   1   9  -4  131.13   10.38
  -1   9   3   72.96    7.04
   1   9  -3   79.72    8.27
  -1   9   3   73.02    6.93
   1   9  -3   77.48    8.08
   1   9  -2   66.34    7.32
  -1   9   2   60.85    6.70
   1   9  -2   64.37    7.12
  -1   9   2   63.14    6.66
  -1   9   1  895.80   24.15
   1   9  -1  927.20   24.78
  -1   9   1  893.38   23.36
   1   9  -1  893.02   23.39
  -1   9   0  376.73   16.00
   1   9   0  365.36   15.38
   1   9   0  356.81   14.39
  -1   9   0  370.18   15.29
   1   9   1  348.32   14.80
  -1   9  -1  377.81   16.30
   1   9   1  340.03   13.84
  -1   9  -1  380.50   15.88
  -1   9  -2    4.57    3.52
   1   9   2    4.05    2.54
  -1   9  -2    0.83    3.22
   1   9   2    0.71    2.17
  -1   9  -3  276.48   14.57
   1   9   3  263.86   12.59
  -1   9  -3  285.30   14.57
   1   9   3  272.14   11.74
  -1   9  -4  144.80   11.09
   1   9   4  149.10    9.30
   1   9   4  161.30   11.97
  -1   9  -4  156.38   11.36
  -1   9  -5  418.49   18.71
   1   9   5  422.59   19.54
  -1   9  -5  446.70   19.27
   1   9   6   24.47    5.85
  -1   9  -6   19.61    5.86
  -1   9  -6   27.65    2.78
  -1   9  -6   25.97    5.28
  -1   9  -7    7.56    1.83
   1   9   7    5.07    4.03
  -1   9  -7    2.71    5.28
  -1   9  -7   16.93    4.74
   1   9   8   17.46    6.58
  -1   9  -8   21.70    2.83
  -1   9  -8   19.44    5.17
  -1   9  -9  251.95    8.81
   1   9   9  257.48   18.67
  -1   9  -9  234.17   16.01
  -1   9 -10   58.17    4.76
   1   9  10   57.38    9.67
  -1   9 -10   42.15    7.44
  -1   9 -12   41.79    3.69
  -1   9 -13  156.95    6.61
   1  10 -10   32.40    6.42
   1  10  -9   96.70   11.09
   1  10  -9   86.59    5.47
  -1  10   9   88.31   12.13
   1  10  -9   79.29   10.05
  -1  10   8   93.88   12.20
   1  10  -8  109.17    5.86
   1  10  -8   93.51   10.27
   1  10  -8  108.20   11.54
   1  10  -7  371.93    9.99
   1  10  -7  371.21   19.57
  -1  10   7  380.85   20.83
   1  10  -7  371.59   20.09
   1  10  -6   50.25    3.72
   1  10  -6   45.28    7.43
  -1  10   6   35.50    7.53
   1  10  -6   49.76    7.51
   1  10  -5    4.68    1.46
   1  10  -5    3.64    3.24
  -1  10   5    2.73    2.27
  -1  10   5    0.20    3.15
   1  10  -5    6.78    3.50
   1  10  -4   79.73    8.77
  -1  10   4   64.19    7.37
  -1  10   4   75.94    8.93
  -1  10   4   63.98    6.89
   1  10  -4   83.12    8.88
   1  10  -3  673.89   23.76
  -1  10   3  655.55   22.00
  -1  10   3  636.09   20.89
   1  10  -3  648.74   22.88
  -1  10   2  299.63   15.14
   1  10  -2  299.69   15.69
  -1  10   2  299.54   14.62
   1  10  -2  308.29   15.28
  -1  10   1   86.14    8.60
   1  10  -1   97.08    9.16
   1  10  -1   98.96    8.70
  -1  10   1   96.79    8.79
   1  10   0   18.64    4.95
  -1  10   0   19.82    5.21
  -1  10   0   15.13    4.13
   1  10   0   19.22    4.13
   1  10   1  465.40   18.37
  -1  10  -1  488.16   19.70
   1  10   1  454.22   17.10
  -1  10  -1  482.29   19.07
   1  10   2  487.20   18.56
  -1  10  -2  534.64   20.98
   1  10   2  493.73   17.43
  -1  10  -2  523.03   20.40
  -1  10  -3  392.87   18.44
   1  10   3  377.83   16.22
  -1  10  -3  399.09   18.23
   1  10   3  366.93   14.61
  -1  10  -4   -0.35    4.38
  -1  10  -4    5.83    1.62
   1  10   4   12.94    4.71
   1  10   4    6.67    2.24
  -1  10  -4    3.03    3.74
   1  10   5   33.96    6.86
  -1  10  -5   24.37    6.38
  -1  10  -5   32.69    3.19
  -1  10  -5   28.69    5.79
  -1  10  -6  349.33   18.82
  -1  10  -6  358.44    9.70
   1  10   6  368.64   20.00
  -1  10  -6  368.38   19.31
  -1  10  -7  449.31   11.28
  -1  10  -7  447.48   21.80
   1  10   7  490.66   24.11
  -1  10  -7  435.81   21.47
  -1  10  -8   31.68    3.53
   1  10   8   21.18    6.46
  -1  10  -8   38.28    6.69
  -1  10  -9    5.33    2.29
   1  10   9    5.80    5.42
  -1  10  -9    4.37    3.07
  -1  10 -10  104.91    6.21
   1  11  -9   30.20    3.76
   1  11  -9   23.93    5.86
   1  11  -8  112.20    6.07
   1  11  -8  119.19   12.64
  -1  11   8  116.65   13.77
   1  11  -8  116.97   12.41
   1  11  -7   44.13    8.21
   1  11  -7   39.62    3.73
  -1  11   7   48.96    8.80
   1  11  -7   38.85    6.99
   1  11  -6  373.36   20.26
  -1  11   6  377.73   20.89
   1  11  -6  388.33   10.26
   1  11  -6  367.57   20.36
   1  11  -5   15.30    2.46
  -1  11   5   19.84    4.46
   1  11  -5   15.95    5.02
  -1  11   5   15.76    4.97
   1  11  -5   17.33    4.50
   1  11  -4  529.41   11.21
   1  11  -4  534.15   23.00
  -1  11   4  502.57   20.69
  -1  11   4  533.12   23.06
   1  11  -4  519.90   22.51
  -1  11   4  518.04   20.01
  -1  11   3   44.83    7.24
   1  11  -3   41.61    6.92
  -1  11   3   43.92    6.53
   1  11  -3   49.55    3.52
   1  11  -3   42.44    6.72
  -1  11   3   47.22    6.16
  -1  11   2   32.44    5.95
   1  11  -2   23.19    2.42
   1  11  -2   24.63    5.51
  -1  11   2   17.48    4.55
   1  11  -2   20.66    4.82
  -1  11   1   46.49    7.00
   1  11  -1   60.90    7.59
   1  11  -1   49.14    6.96
  -1  11   1   51.87    6.62
   1  11   0 1267.24   32.72
  -1  11   0 1272.42   33.23
  -1  11   0 1251.46   32.08
   1  11   0 1237.89   30.86
  -1  11  -1   64.90    8.34
   1  11   1   56.22    7.49
   1  11   1   64.22    7.18
  -1  11  -1   52.82    7.12
  -1  11  -2    4.15    4.47
   1  11   2    1.02    2.29
  -1  11  -2   -0.78    2.80
   1  11   2    5.10    2.41
  -1  11  -3    8.62    4.20
   1  11   3    9.18    3.31
  -1  11  -3   11.27    2.04
  -1  11  -3    9.77    3.70
  -1  11  -4  590.87   24.47
  -1  11  -4  598.11   12.40
   1  11   4  583.34   21.17
   1  11   4  604.14   25.19
  -1  11  -4  602.36   24.33
  -1  11  -5   11.89    6.28
  -1  11  -5    6.28    2.03
   1  11   5    7.32    4.05
  -1  11  -5    5.43    3.25
  -1  11  -6  113.61   12.44
  -1  11  -6  104.82    5.66
   1  11   6  105.16   11.21
  -1  11  -6  104.49   11.12
   1  11   7    5.27    4.01
  -1  11  -7    7.51    2.37
  -1  11  -7    7.05    4.48
  -1  11  -8  282.38    9.57
  -1  11  -8  237.98   19.10
   1  11   8  257.21   19.14
  -1  11  -8  243.46   17.17
  -1  11  -9    3.47    2.51
  -1  11 -10  192.22    8.33
   1  12  -9   70.24    5.10
   1  12  -8   24.98    3.42
   1  12  -8   15.87    8.65
   1  12  -7  518.52   12.58
   1  12  -7  445.40   23.97
  -1  12   7  514.17   25.85
   1  12  -7  507.40   25.61
  -1  12   6    8.91    5.24
   1  12  -6    4.92    1.91
   1  12  -6    7.64    4.23
   1  12  -6    7.12    3.70
  -1  12   5    6.51    3.16
   1  12  -5   -0.67    1.62
   1  12  -5    9.80    5.26
   1  12  -5    1.34    2.41
  -1  12   4    9.88    3.50
   1  12  -4    7.14    4.30
   1  12  -4    9.40    2.16
  -1  12   4    3.69    3.43
   1  12  -4    5.98    2.98
   1  12  -3  278.40    8.43
  -1  12   3  282.52   17.42
  -1  12   3  265.61   16.19
   1  12  -3  285.34   17.68
   1  12  -3  280.22   17.01
  -1  12   3  258.12   15.07
  -1  12   2    7.61    4.14
   1  12  -2   11.18    2.15
   1  12  -2    9.41    3.36
  -1  12   2   14.62    3.90
  -1  12   1   10.97    4.48
   1  12  -1   15.57    4.75
   1  12  -1   16.26    2.31
  -1  12   1   12.63    3.90
   1  12  -1   15.26    4.28
  -1  12   0    1.95    4.11
   1  12   0   14.66    4.62
   1  12   0    9.11    3.60
  -1  12   0    7.49    3.68
  -1  12  -1  274.60   17.18
   1  12   1  264.44   16.04
  -1  12  -1  290.22   17.04
   1  12   1  307.91   16.15
   1  12   2    3.47    1.94
  -1  12  -2    2.86    1.51
  -1  12  -2    8.03    3.65
   1  12   2    2.60    1.52
  -1  12  -3  228.27    8.03
   1  12   3  221.29   14.05
  -1  12  -3  239.76   16.51
  -1  12  -3  221.88   15.47
   1  12   4    6.04    4.18
  -1  12  -4    4.65    1.82
  -1  12  -4    4.96    2.30
  -1  12  -5   36.38    3.72
   1  12   5   27.74    6.62
  -1  12  -5   35.17    6.85
  -1  12  -6    6.20    2.30
   1  12   6   -1.22    2.99
  -1  12  -6    5.86    4.77
  -1  12  -7  493.33   12.53
   1  12   7  472.58   25.45
  -1  12  -7  460.92   24.05
  -1  12  -8   17.28    3.39
  -1  12  -9    7.79    2.99
  -1  12 -10    0.54    2.64
   1  13  -9   33.70    3.95
   1  13  -8   58.31    4.75
   1  13  -7    0.37    2.04
   1  13  -6  205.26   17.37
  -1  13   6  239.55   17.93
   1  13  -6  241.02    8.66
   1  13  -6  205.80   16.15
   1  13  -5  186.78    7.51
  -1  13   5  191.21   15.69
   1  13  -5  174.67   15.47
   1  13  -5  169.30   14.68
   1  13  -4   81.81   10.66
   1  13  -4   85.95    5.18
  -1  13   4   84.22    9.79
  -1  13   4   87.12   10.80
   1  13  -4   84.99   10.08
   1  13  -3   32.10    7.16
  -1  13   3   19.49    5.63
   1  13  -3   28.95    3.13
  -1  13   3   31.19    6.79
   1  13  -3   22.23    5.60
  -1  13   2   29.92    6.66
   1  13  -2   29.97    6.81
   1  13  -2   27.66    3.10
   1  13  -2   35.51    6.16
  -1  13   2   24.33    5.00
   1  13  -1  188.42   14.68
   1  13  -1  195.33    7.34
  -1  13   1  178.47   14.40
   1  13  -1  163.11   12.87
  -1  13   1  170.09   13.37
   1  13   0  498.25   23.35
  -1  13   0  507.89   23.98
  -1  13   0  507.87   23.03
   1  13   0  480.47   21.78
   1  13   1  117.52   11.26
  -1  13  -1  133.18   13.48
   1  13   1  110.79   10.36
  -1  13  -1  125.35   12.04
   1  13   2   -0.94    2.75
  -1  13  -2    5.29    5.94
  -1  13  -2    7.04    2.22
  -1  13  -2    4.26    2.16
   1  13   3   56.62    7.83
  -1  13  -3   32.27    8.89
  -1  13  -3   46.76    4.04
   1  13   3   50.55    8.43
  -1  13  -3   41.70    7.48
  -1  13  -4  303.85    9.74
  -1  13  -4  265.22   19.63
   1  13   4  281.13   19.13
  -1  13  -4  290.63   18.86
   1  13   5  186.63   15.94
  -1  13  -5  176.76    7.60
  -1  13  -5  143.65   16.19
  -1  13  -5  161.68   14.42
  -1  13  -6  123.94   16.23
   1  13   6  145.12   14.47
  -1  13  -6  150.12    7.25
  -1  13  -6  133.82   13.31
  -1  13  -7   56.17    4.84
  -1  13  -8  175.27    8.00
  -1  13  -9  101.03    6.27
   1  14  -9    1.01    2.57
   1  14  -8  251.32    9.01
   1  14  -7   47.01    4.33
   1  14  -6   92.56    5.60
   1  14  -5   30.33    3.65
   1  14  -4  147.85   14.81
   1  14  -4  167.95    7.24
  -1  14   4  162.32   14.48
   1  14  -4  177.50   14.75
  -1  14   3  199.35   15.69
   1  14  -3  190.72   16.11
   1  14  -3  211.48    7.97
  -1  14   3  181.51   14.73
   1  14  -3  194.63   15.43
   1  14  -2  179.06   15.50
  -1  14   2  166.54   14.57
  -1  14   2  179.26   15.24
   1  14  -2  182.66    7.34
   1  14  -2  170.96   14.16
  -1  14   2  150.33   12.76
   1  14  -1  127.61   12.86
   1  14  -1  131.95    6.27
  -1  14   1  113.54   12.90
  -1  14   1  111.21   11.08
   1  14  -1  110.14   11.04
   1  14   0    3.99    2.93
   1  14   0    4.19    1.81
  -1  14   0   -1.16    3.83
   1  14   0    0.84    2.87
   1  14   1   23.58    5.71
  -1  14  -1   24.90    3.30
  -1  14  -1   38.01    8.93
  -1  14  -1   30.40    5.99
  -1  14  -2  177.27    7.66
  -1  14  -2  175.72   16.46
   1  14   2  159.15   13.71
  -1  14  -2  153.76   13.96
   1  14   3   25.44    6.71
  -1  14  -3    9.23    8.17
  -1  14  -3   25.22    3.48
  -1  14  -3   23.22    5.43
  -1  14  -4   15.20    3.08
  -1  14  -4   16.09   10.05
   1  14   4    7.55    4.15
  -1  14  -4   24.18    5.77
  -1  14  -5   26.02    3.58
  -1  14  -6  138.72    7.09
  -1  14  -7   53.77    4.84
  -1  14  -8  186.67    8.08
  -1  14  -9    5.68    3.31
   1  15  -8   15.73    3.20
   1  15  -7    6.47    2.77
   1  15  -6    8.26    2.41
   1  15  -5  243.80    8.73
   1  15  -4    2.29    1.84
   1  15  -3   93.48    5.55
   1  15  -2   -0.59    1.79
   1  15  -1  157.02    6.92
   1  15   0   51.08    4.19
  -1  15   0   55.89    4.67
  -1  15  -1   23.83    3.46
   1  15   1   18.14    2.85
  -1  15  -2    6.26    2.69
  -1  15  -3  270.88    9.48
  -1  15  -4    6.86    2.69
  -1  15  -5  364.88   11.02
  -1  15  -6   23.48    3.63
  -1  15  -7   58.35    4.92
  -1  15  -8   13.79    3.45
  -1  15  -9  215.82    8.26
   1  16  -8  230.90    7.88
   1  16  -7    6.11    2.45
   1  16  -6  107.24    5.87
   1  16  -5   22.20    3.36
   1  16  -4   94.54    5.55
   1  16  -3   62.82    4.64
   1  16  -2  216.76    8.02
  -1  16   1    4.88    2.70
   1  16  -1    4.01    1.89
  -1  16   0   22.39    3.51
   1  16   0   24.67    3.12
  -1  16  -1    3.74    2.57
   1  16   1    1.63    1.78
  -1  16  -2  467.61   12.24
   1  16   2  465.36   11.49
  -1  16  -3   44.91    4.41
  -1  16  -4   11.13    2.88
  -1  16  -5    5.57    2.77
  -1  16  -6  149.95    7.16
  -1  16  -7   29.04    3.92
  -1  16  -8   82.40    5.30
   1  17  -7   23.40    3.00
   1  17  -6   19.69    2.95
   1  17  -5  152.70    6.52
   1  17  -4   68.86    4.69
   1  17  -3   11.41    2.67
  -1  17   3   10.66    2.78
   1  17  -2   29.37    3.40
  -1  17   2   24.69    3.57
  -1  17   1  101.97    5.95
   1  17  -1  102.36    5.60
  -1  17   0  119.34    6.40
   1  17   0  120.43    5.92
   1  17   1   29.96    3.39
  -1  17  -1   28.61    3.71
  -1  17  -2    2.90    2.67
   1  17   2    2.69    1.90
   1  17   3   32.93    3.34
  -1  17  -3   32.10    3.90
  -1  17  -4   92.77    5.64
   1  17   4   83.02    4.70
  -1  17  -5  108.08    5.90
   1  17   5   40.08    3.29
  -1  17  -6    6.03    2.71
  -1  17  -7    4.06    2.36
  -1  17  -8   34.11    3.36
  -1  18   8   11.54    1.80
  -1  18   7   77.51    3.91
   1  18  -6    6.62    1.98
  -1  18   6    8.69    2.05
   1  18  -5    0.94    1.88
  -1  18   5   -0.32    1.72
   1  18  -4   17.98    2.68
  -1  18   4   15.01    2.67
   1  18  -3  136.43    5.81
  -1  18   3  130.03    5.92
  -1  18   2   44.90    4.05
   1  18  -2   42.85    3.62
   1  18  -1   52.70    3.79
  -1  18   1   50.97    4.27
   1  18   0    7.44    2.19
  -1  18   0    5.58    2.54
   1  18   1   89.18    4.71
  -1  18  -1   96.07    5.43
  -1  18  -2   50.45    4.26
   1  18   2   52.55    3.76
  -1  18  -3  101.00    5.51
   1  18   3   75.41    4.22
  -1  18  -4    3.61    2.39
  -1  18  -5   11.09    2.54
  -1  18  -6   27.65    3.09
  -1  18  -7   98.02    4.71
  -1  19   6   63.94    3.24
  -1  19   5    4.51    1.63
   1  19  -5    4.67    1.48
  -1  19   4   87.81    4.19
   1  19  -4   59.32    3.38
  -1  19   3   -1.47    1.52
   1  19  -3   -0.30    1.49
   1  19  -2   29.31    2.65
  -1  19   2   29.49    3.00
  -1  19   1    0.66    1.79
   1  19  -1    0.94    1.57
   1  19   0  149.52    5.32
  -1  19   0  154.23    6.00
   1  19   1    1.19    1.53
  -1  19  -1    5.00    2.16
  -1  19  -2    0.36    1.77
  -1  19  -3   -1.24    1.80
  -1  19  -4  113.00    4.93
  -1  19  -5   -0.26    1.59
  -1  19  -6    4.69    1.68
  -1  20   2    3.88    1.46
  -1  20   1   20.85    2.15
  -1  20   0   -1.51    1.46
  -1  20  -1   65.50    3.47
  -1  20  -2   15.42    1.99
  -2 -20   2    4.47    1.56
   2 -20  -2    3.06    1.40
  -2 -20   2    4.97    1.16
   2 -20  -1  119.83    4.84
  -2 -20   1  115.31    4.66
  -2 -20   0    2.48    1.25
   2 -20   0    1.47    1.44
  -2 -20  -1   19.98    2.02
   2 -20   1   21.03    2.36
   2 -19  -6   14.21    1.72
  -2 -19   6   12.65    1.70
  -2 -19   6   14.08    1.98
  -2 -19   6   15.57    2.04
  -2 -19   5   -0.54    0.96
  -2 -19   5    0.53    1.49
  -2 -19   5    2.42    1.52
  -2 -19   4   77.08    4.17
  -2 -19   4   72.97    4.29
  -2 -19   3    2.43    1.65
  -2 -19   3    3.21    1.92
  -2 -19   2  147.25    5.67
  -2 -19   2  157.11    6.32
  -2 -19   1    0.73    1.27
   2 -19  -1   -0.98    1.99
  -2 -19   1   -0.03    1.81
   2 -19   0   25.39    3.16
  -2 -19   0   25.59    2.98
  -2 -19   0   23.51    2.40
  -2 -19  -1    3.18    1.71
   2 -19   1    5.29    2.32
   2 -19   2  142.84    5.02
  -2 -19  -2  155.00    5.78
  -2 -19  -3    3.82    1.40
   2 -19   3    2.47    1.86
   2 -19   3    2.95    1.27
   2 -19   4   -0.20    1.47
   2 -19   4   -1.48    1.24
   2 -19   5    3.01    1.32
   2 -19   5    5.40    1.46
  -2 -18   8    9.38    1.75
  -2 -18   8    7.90    1.65
  -2 -18   8    7.06    1.69
   2 -18  -8    9.30    1.87
  -2 -18   7   22.52    2.56
  -2 -18   7   26.18    2.69
  -2 -18   7   23.99    2.71
   2 -18  -7   24.81    2.72
  -2 -18   6   51.51    3.81
  -2 -18   6   47.06    3.71
   2 -18  -6   46.20    3.55
  -2 -18   5  103.57    5.47
  -2 -18   5  112.35    5.57
  -2 -18   4   11.39    2.54
  -2 -18   4   13.38    2.82
   2 -18  -4    9.78    2.32
  -2 -18   3    3.76    2.11
  -2 -18   3    2.66    2.34
   2 -18  -3    3.04    1.89
  -2 -18   2    1.42    2.40
  -2 -18   2    4.94    2.12
  -2 -18   1  167.16    7.20
  -2 -18   1  154.90    6.51
  -2 -18   0   30.40    3.59
  -2 -18   0   26.61    3.03
   2 -18   1   19.36    2.27
  -2 -18  -1   20.47    2.56
  -2 -18  -1   19.21    2.95
  -2 -18  -2    1.35    1.77
   2 -18   2    2.80    1.54
   2 -18   2    1.15    2.33
  -2 -18  -2    4.24    1.43
  -2 -18  -3   64.21    4.13
   2 -18   3   73.61    4.96
   2 -18   3   65.99    4.24
   2 -18   4   26.05    2.91
   2 -18   4   28.54    3.23
  -2 -18  -4   28.56    2.70
   2 -18   5   66.91    4.23
   2 -18   5   67.85    4.29
   2 -18   6    4.23    1.51
   2 -18   6    5.96    1.85
   2 -18   7   12.59    2.11
   2 -18   7   13.40    1.76
  -2 -17   9   18.85    2.34
  -2 -17   9   19.94    2.59
  -2 -17   9   20.04    2.28
   2 -17  -9   19.50    2.44
  -2 -17   8   84.84    4.61
  -2 -17   8   95.31    4.94
   2 -17  -8   91.62    4.85
  -2 -17   7   91.54    5.24
  -2 -17   7   80.51    4.86
   2 -17  -7   80.38    4.94
  -2 -17   6   19.84    3.24
  -2 -17   6   18.25    3.03
   2 -17  -6   20.50    3.18
  -2 -17   5   12.20    2.87
  -2 -17   5   14.39    3.18
   2 -17  -5   15.66    2.83
  -2 -17   4   54.37    4.90
  -2 -17   4   54.08    4.77
   2 -17  -4   55.35    4.48
  -2 -17   3  129.64    6.69
  -2 -17   3  135.34    7.09
   2 -17  -3  114.12    6.09
  -2 -17   2   86.20    5.90
  -2 -17   2   86.91    5.55
   2 -17  -2   71.64    4.94
  -2 -17   1   19.99    3.11
  -2 -17   1   21.82    3.59
   2 -17  -1   16.96    2.76
  -2 -17   0   17.06    3.09
  -2 -17   0   12.07    2.63
  -2 -17  -1  184.01    7.22
  -2 -17  -1  189.06    7.91
   2 -17   1  175.08    6.95
   2 -17   2   75.67    4.90
  -2 -17  -2   76.50    5.14
  -2 -17  -2   73.17    4.49
  -2 -17  -3   72.99    4.77
   2 -17   3   77.75    5.06
   2 -17   3   71.21    5.25
   2 -17   4   11.59    2.82
   2 -17   4   10.58    2.61
  -2 -17  -4   10.81    2.16
   2 -17   5   76.93    5.02
   2 -17   5   79.03    5.08
   2 -17   6   67.35    4.78
   2 -17   6   66.84    4.32
   2 -17   6   62.62    3.99
   2 -17   7   91.10    4.55
   2 -17   7   87.36    4.53
   2 -17   8    5.95    1.58
   2 -17   8   11.40    2.27
   2 -17   9    4.71    1.62
   2 -17   9    3.07    1.16
  -2 -16  11    9.25    1.52
  -2 -16  11    9.49    1.81
   2 -16 -11    7.22    1.59
  -2 -16  10  153.70    5.66
  -2 -16  10  159.34    6.35
   2 -16 -10  151.00    5.91
  -2 -16   9   23.29    2.86
  -2 -16   9   22.20    2.76
   2 -16  -9   25.37    3.20
  -2 -16   8   16.83    2.91
  -2 -16   8   14.73    2.66
   2 -16  -8   12.04    2.85
  -2 -16   7    4.54    2.33
  -2 -16   7    4.63    2.54
   2 -16  -7    5.53    2.87
  -2 -16   6  220.41    8.79
  -2 -16   6  210.38    8.48
   2 -16  -6  203.21    8.26
  -2 -16   5    0.99    2.80
  -2 -16   5    4.37    2.81
   2 -16  -5   -0.33    2.53
  -2 -16   4  109.81    6.66
  -2 -16   4  115.69    6.75
   2 -16  -4  105.72    6.19
  -2 -16   3    1.19    2.29
  -2 -16   3   -0.09    2.50
   2 -16  -3    1.01    2.01
  -2 -16   2   43.00    4.46
  -2 -16   2   42.21    4.32
   2 -16  -2   42.68    4.21
  -2 -16   1    8.12    2.65
  -2 -16   1    8.40    2.68
   2 -16  -1    9.29    2.36
   2 -16   0  144.85    6.46
  -2 -16   0  165.63    7.69
  -2 -16   0  159.03    7.35
   2 -16   0  142.87    6.61
  -2 -16  -1    4.50    2.12
   2 -16   1    2.54    1.84
  -2 -16  -1    3.46    1.79
  -2 -16  -2   42.67    4.09
   2 -16   2   38.07    3.84
  -2 -16  -2   40.43    3.71
  -2 -16  -3    1.68    1.70
  -2 -16  -3    3.29    1.58
   2 -16   3    3.48    2.07
   2 -16   4  304.84   10.13
  -2 -16  -4  298.84    9.32
   2 -16   4  313.98   10.25
   2 -16   4  299.03    9.33
  -2 -16  -4  324.38   10.64
   2 -16   5   22.16    3.24
   2 -16   5   21.53    3.54
   2 -16   5   18.55    2.65
  -2 -16  -5   23.31    3.76
   2 -16   6    3.24    1.79
   2 -16   6   -0.25    2.41
   2 -16   6    3.58    2.06
  -2 -16  -6    3.65    2.70
   2 -16   7   -0.44    2.41
   2 -16   7   -2.18    2.06
   2 -16   7   -0.50    1.61
  -2 -16  -7    1.09    2.26
  -2 -16  -8  139.05    6.28
   2 -16   8  134.82    6.09
   2 -16   9    5.92    1.76
   2 -16   9    7.98    2.25
   2 -16  10   32.95    3.01
   2 -16  10   29.04    2.73
  -2 -15  12    1.60    0.72
  -2 -15  12    2.34    1.55
   2 -15 -12    1.02    1.28
  -2 -15  11   69.58    3.83
  -2 -15  11   76.81    4.66
   2 -15 -11   63.68    3.95
  -2 -15  10   -1.19    1.41
  -2 -15  10    0.09    1.55
  -2 -15  10   -1.02    2.07
   2 -15 -10    0.44    1.98
  -2 -15   9   74.72    4.86
  -2 -15   9   85.25    5.22
   2 -15  -9   81.12    5.38
  -2 -15   8    0.72    1.85
  -2 -15   8    2.01    2.10
   2 -15  -8    3.81    2.77
  -2 -15   7  238.87    9.05
  -2 -15   7  254.74    9.51
   2 -15  -7  260.91    9.46
  -2 -15   6   24.71    3.77
  -2 -15   6   25.57    3.87
   2 -15  -6   26.56    3.86
  -2 -15   5   83.19    5.86
  -2 -15   5   74.45    5.65
   2 -15  -5   79.55    5.60
  -2 -15   4   17.29    3.36
  -2 -15   4   14.18    3.30
   2 -15  -4   14.43    3.07
  -2 -15   3  472.51   13.11
  -2 -15   3  487.40   13.12
   2 -15  -3  465.43   12.43
  -2 -15   2    3.29    2.31
  -2 -15   2    3.68    2.35
   2 -15  -2    2.24    2.08
  -2 -15   1   80.95    5.67
  -2 -15   1   75.01    5.42
   2 -15  -1   76.86    5.13
  -2 -15   0    0.58    1.78
   2 -15   0   -0.10    1.39
   2 -15   0   -1.51    1.71
  -2 -15  -1  297.77    9.81
   2 -15   1  304.68    9.80
   2 -15   1  293.61    9.22
   2 -15   2   26.72    3.18
   2 -15   2   28.84    3.50
  -2 -15  -2   31.38    3.40
  -2 -15  -2   28.18    3.88
   2 -15   3  132.93    6.46
   2 -15   3  119.21    6.65
  -2 -15  -3  120.75    5.95
   2 -15   4   10.06    2.86
   2 -15   4    9.21    2.38
  -2 -15  -4   10.87    3.05
   2 -15   5   89.61    5.56
   2 -15   5   90.76    5.69
   2 -15   5   92.50    6.12
  -2 -15  -5  103.08    6.42
   2 -15   6    2.16    2.80
   2 -15   6    0.56    1.65
   2 -15   6   -0.11    1.61
  -2 -15  -6    2.01    2.63
   2 -15   7  413.28   12.03
   2 -15   7  357.77   10.14
  -2 -15  -7  400.79   11.42
   2 -15   7  370.17   10.99
   2 -15   8    0.39    1.94
   2 -15   8   -3.06    1.47
   2 -15   8    1.78    2.55
  -2 -15  -8    0.65    2.12
   2 -15   9   22.48    3.38
  -2 -15  -9   20.62    2.89
   2 -15   9   23.73    3.19
   2 -15  10    3.07    2.01
   2 -15  10    2.83    1.96
  -2 -15 -10    4.05    1.56
   2 -15  11  142.82    5.67
   2 -15  11  126.33    5.53
  -2 -14  13   10.13    1.85
  -2 -14  13    7.78    1.43
   2 -14 -13    7.58    1.49
  -2 -14  12    4.06    1.21
  -2 -14  12    4.64    1.51
  -2 -14  12    4.00    1.92
   2 -14 -12    2.54    1.61
  -2 -14  11   38.58    3.35
  -2 -14  11   48.14    4.23
   2 -14 -11   41.34    3.73
  -2 -14  11   39.38    3.36
  -2 -14  10  178.69    7.09
  -2 -14  10  188.45    7.35
   2 -14 -10  200.57    7.89
  -2 -14  10  175.63    6.92
  -2 -14   9  110.84    6.06
  -2 -14   9  118.68    6.36
   2 -14  -9  130.34    6.82
  -2 -14   9  109.08    5.72
  -2 -14   8   46.23    4.57
  -2 -14   8   45.48    4.39
   2 -14  -8   52.72    4.96
  -2 -14   8   42.63    3.64
  -2 -14   7    7.86    2.83
  -2 -14   7    5.72    2.70
   2 -14  -7    5.09    2.94
  -2 -14   6  174.04    8.03
  -2 -14   6  170.33    8.11
   2 -14  -6  173.57    7.96
  -2 -14   5   76.71    5.75
  -2 -14   5   75.58    5.52
   2 -14  -5   71.22    5.33
  -2 -14   4  163.97    7.72
  -2 -14   4  167.14    8.02
   2 -14  -4  162.04    7.52
  -2 -14   4  174.41   14.76
  -2 -14   3    3.46    2.03
  -2 -14   3    3.29    2.24
   2 -14  -3    2.85    2.23
  -2 -14   3    0.27    1.65
   2 -14  -3    4.48    3.29
  -2 -14   2   87.60    5.89
  -2 -14   2   91.70    5.76
   2 -14  -2   75.43    5.09
   2 -14  -2   71.40    9.91
  -2 -14   2   73.29    9.39
  -2 -14   1  148.29    7.23
   2 -14  -1  139.50    6.67
  -2 -14   1  137.44   13.22
   2 -14  -1  133.26   12.83
  -2 -14   0  237.09    8.89
   2 -14   0  227.20    8.27
   2 -14   0  235.62    8.41
  -2 -14   0  241.38   17.89
   2 -14   0  213.10   15.84
   2 -14   1   13.66    2.21
   2 -14   1   22.85    3.02
  -2 -14  -1   18.32    2.74
  -2 -14  -1   15.84    2.94
   2 -14   1   15.07    2.56
   2 -14   2   16.03    2.92
   2 -14   2   15.04    2.49
  -2 -14  -2   15.44    2.71
  -2 -14  -2   14.70    2.96
  -2 -14  -2   20.15    5.18
   2 -14   3  101.05    5.79
  -2 -14  -3   93.28    5.21
   2 -14   3  100.26    6.18
  -2 -14  -3  103.12    6.28
   2 -14   4  279.38    9.56
   2 -14   4  282.86   10.09
  -2 -14  -4  300.57   10.39
   2 -14   5  105.68    6.04
   2 -14   5   93.57    5.83
  -2 -14  -5  109.93    6.51
   2 -14   6    1.08    2.02
   2 -14   6    0.73    1.50
  -2 -14  -6   -0.07    2.41
   2 -14   7   49.17    4.54
   2 -14   7   44.71    3.95
  -2 -14  -7   52.08    4.78
   2 -14   8  203.41    8.79
  -2 -14  -8  187.00    7.94
   2 -14   8  184.05    8.13
   2 -14   9   99.55    6.27
  -2 -14  -9   90.85    5.42
   2 -14   9  100.40    6.17
   2 -14  10   81.58    5.29
  -2 -14 -10   70.86    4.49
   2 -14  10   79.54    5.41
   2 -14  11    2.76    2.17
   2 -14  11    0.68    1.62
  -2 -14 -11   -2.46    1.48
   2 -14  12   48.71    3.43
   2 -14  12   43.68    3.35
   2 -14  12   46.97    3.70
  -2 -13  14    5.19    1.41
  -2 -13  14    5.39    1.40
  -2 -13  13   43.03    3.49
   2 -13 -13   40.50    3.11
  -2 -13  13   39.13    3.25
  -2 -13  12  174.78    7.26
  -2 -13  12  151.63    5.72
   2 -13 -12  160.81    6.49
  -2 -13  12  162.98    6.68
  -2 -13  11   72.79    5.32
  -2 -13  11   68.64    4.44
   2 -13 -11   70.42    4.93
  -2 -13  11   71.88    4.81
  -2 -13  10    9.75    2.40
  -2 -13  10    7.89    2.22
  -2 -13  10   11.60    2.50
   2 -13 -10   13.58    3.11
  -2 -13   9   33.00    3.75
  -2 -13   9   36.78    4.08
   2 -13  -9   39.49    4.24
  -2 -13   9   35.47    3.64
  -2 -13   8  409.46   12.02
  -2 -13   8  392.38   11.54
   2 -13  -8  411.55   12.00
  -2 -13   8  390.36   10.98
  -2 -13   7  120.11    6.79
  -2 -13   7  119.97    6.68
   2 -13  -7  123.36    6.91
  -2 -13   7  112.58    5.80
  -2 -13   6   70.73    5.46
  -2 -13   6   81.14    5.52
   2 -13  -6   77.54    5.54
  -2 -13   6   66.05    9.30
  -2 -13   5    0.60    1.82
  -2 -13   5    0.69    2.01
   2 -13  -5    2.02    2.22
   2 -13  -5   -0.95    3.29
  -2 -13   5    3.20    3.20
  -2 -13   4  155.34    7.25
  -2 -13   4  159.48    7.68
   2 -13  -4  156.58    7.32
  -2 -13   4  152.44   13.68
  -2 -13   4  142.79   13.09
   2 -13  -4  152.05   14.14
  -2 -13   3   37.19    3.92
  -2 -13   3   38.65    3.88
   2 -13  -3   41.03    3.91
  -2 -13   3   37.90    7.17
  -2 -13   3   35.53    6.42
   2 -13  -3   41.81    7.90
  -2 -13   2   95.81    5.95
   2 -13  -2   82.62    5.20
   2 -13  -2   74.01    9.66
  -2 -13   2   80.46    9.97
  -2 -13   1    8.10    2.26
   2 -13  -1   10.96    2.32
  -2 -13   1    2.57    2.57
   2 -13  -1    6.11    3.86
  -2 -13   0    8.64    2.27
   2 -13   0    7.87    1.86
  -2 -13   0    7.84    2.49
   2 -13   0    7.15    1.94
   2 -13   0    2.45    2.79
  -2 -13   0   13.54    4.84
   2 -13   1   83.83    5.17
   2 -13   1   90.92    5.15
  -2 -13  -1   87.17    5.32
   2 -13   1   87.49    4.92
  -2 -13  -1   99.25    5.78
  -2 -13  -1   96.82   11.04
   2 -13   1   86.08    9.75
   2 -13   2  273.72    8.96
  -2 -13  -2  284.21    9.12
  -2 -13  -2  302.02    9.90
   2 -13   2  264.84   17.45
   2 -13   3   61.13    4.54
  -2 -13  -3   63.18    4.33
  -2 -13  -3   75.33    9.98
  -2 -13  -3   69.03    5.06
   2 -13   3   63.19    8.84
  -2 -13  -4    2.52    1.36
   2 -13   4    2.15    1.81
  -2 -13  -4    0.39    2.15
  -2 -13  -4   -2.90    3.41
   2 -13   5   18.08    2.96
  -2 -13  -5   16.09    2.93
  -2 -13  -5   17.52    5.59
   2 -13   5   18.14    5.51
   2 -13   6  178.04    8.01
   2 -13   6  173.99    7.39
  -2 -13  -6  181.53    8.07
   2 -13   6  179.25   15.23
   2 -13   7  198.04    7.77
   2 -13   7  196.51    8.52
  -2 -13  -7  211.27    8.59
   2 -13   8   89.31    5.99
  -2 -13  -8   83.67    5.61
   2 -13   9    1.44    2.42
  -2 -13  -9    3.17    1.97
  -2 -13 -10  165.91    6.95
   2 -13  10  167.83    7.94
   2 -13  11   73.86    5.03
  -2 -13 -11   70.57    4.30
   2 -13  11   74.08    5.39
   2 -13  12   44.43    3.54
   2 -13  12   44.87    4.08
   2 -13  13    1.37    1.21
   2 -13  13    1.71    1.58
   2 -13  13   -0.83    1.21
  -2 -12  14   -0.43    1.38
  -2 -12  14    2.78    1.56
   2 -12 -14    2.27    1.16
  -2 -12  13   35.09    3.58
   2 -12 -13   28.95    2.93
  -2 -12  13   31.83    3.39
  -2 -12  12    8.54    2.73
  -2 -12  12    6.46    1.59
  -2 -12  12    5.32    2.17
   2 -12 -12    6.96    2.27
  -2 -12  11  149.78    6.52
   2 -12 -11  163.14    7.33
  -2 -12  11  167.68    7.54
  -2 -12  10   39.44    3.88
  -2 -12  10   38.36    3.90
   2 -12 -10   42.77    4.28
  -2 -12  10   32.56    3.82
  -2 -12   9  112.36    6.31
  -2 -12   9  110.77    6.35
   2 -12  -9  126.47    6.85
  -2 -12   9  112.48    6.21
  -2 -12   8    3.70    2.27
  -2 -12   8    5.66    1.92
  -2 -12   8    1.65    1.85
   2 -12  -8    4.25    2.43
  -2 -12   7  214.25    8.53
  -2 -12   7  212.98    8.71
   2 -12  -7  223.60   17.13
  -2 -12   7  198.17   15.88
   2 -12  -7  206.39    8.46
  -2 -12   7  205.45    7.97
  -2 -12   6    4.98    2.33
  -2 -12   6    4.14    2.12
   2 -12  -6    7.10    2.38
  -2 -12   6    3.04    2.65
   2 -12  -6   12.05    5.22
  -2 -12   5  658.63   14.98
  -2 -12   5  670.72   14.45
   2 -12  -5  663.77   14.42
   2 -12  -5  697.54   28.91
  -2 -12   5  677.03   27.77
  -2 -12   5  649.45   25.39
  -2 -12   4   44.47    3.94
  -2 -12   4   42.16    4.10
   2 -12  -4   49.59    4.15
  -2 -12   4   28.62    5.26
   2 -12  -4   45.68    7.73
  -2 -12   4   41.60    7.55
  -2 -12   3    1.98    1.92
  -2 -12   3    1.03    1.47
   2 -12  -3    1.88    1.55
   2 -12  -3    2.40    3.39
  -2 -12   3   -1.51    3.56
  -2 -12   3    3.00    3.32
  -2 -12   2    0.35    1.53
   2 -12  -2    0.47    1.45
  -2 -12   2    2.39    1.82
  -2 -12   1  675.14   14.20
  -2 -12   1  682.70   13.66
   2 -12  -1  667.01   13.22
   2 -12  -1  686.50   25.87
  -2 -12   1  684.11   26.51
   2 -12   0    5.64    1.65
  -2 -12   0    7.92    1.91
   2 -12   0    6.89    1.69
  -2 -12   0    7.88    1.95
   2 -12   0    7.56    1.85
  -2 -12   0    4.15    3.19
   2 -12   0   11.13    4.13
   2 -12   1  107.99    5.40
  -2 -12  -1  104.81    5.56
  -2 -12  -1  116.38   11.56
   2 -12   1  111.26   10.09
  -2 -12  -1  113.03    5.85
   2 -12   1  107.63    5.23
   2 -12   1  131.04   11.91
   2 -12   2    3.83    1.72
  -2 -12  -2    3.02    1.58
   2 -12   2    7.37    3.23
  -2 -12  -2   -0.28    3.08
  -2 -12  -2    1.12    1.72
   2 -12   2   -2.88    3.13
   2 -12   3  349.98   10.09
  -2 -12  -3  363.26    9.78
   2 -12   3  393.33   20.61
  -2 -12  -3  389.65   10.86
   2 -12   3  391.02   20.35
  -2 -12  -4   41.30    3.37
   2 -12   4   40.38    3.79
   2 -12   4   44.96    7.63
  -2 -12  -4   43.51    7.66
  -2 -12  -4   48.10    4.17
   2 -12   4   29.94    6.09
   2 -12   5  415.59   11.61
  -2 -12  -5  441.22   11.91
   2 -12   5  458.30   22.94
  -2 -12  -5  464.63   23.85
   2 -12   6   23.35    3.38
   2 -12   6   22.57    2.89
  -2 -12  -6   27.78    3.50
  -2 -12  -6   30.77    7.02
   2 -12   6   29.30    6.89
   2 -12   7   63.59    5.14
   2 -12   7   67.95    4.49
  -2 -12  -7   66.22    5.01
   2 -12   7   84.05   10.69
  -2 -12  -7   73.43   10.08
   2 -12   8    0.92    2.23
  -2 -12  -8    2.82    2.14
  -2 -12  -9  291.01    9.72
   2 -12   9  305.19   10.83
   2 -12  10    6.37    2.84
  -2 -12 -10    6.05    2.11
   2 -12  11    9.05    3.19
  -2 -12 -11    9.30    2.06
   2 -12  12    0.50    2.78
   2 -12  12    1.19    1.77
   2 -12  13  161.82    5.91
   2 -12  13  175.43    6.25
   2 -12  14    1.13    0.78
   2 -12  14   -0.09    1.61
  -2 -11  15    1.39    1.49
  -2 -11  15    2.03    1.12
  -2 -11  14   36.79    3.34
   2 -11 -14   40.68    3.00
  -2 -11  14   44.39    3.84
  -2 -11  13   16.02    3.06
  -2 -11  13   17.80    3.02
   2 -11 -13   13.93    2.44
  -2 -11  12  316.79   10.35
   2 -11 -12  328.89    9.85
  -2 -11  12  333.48   10.60
  -2 -11  11   41.14    3.78
   2 -11 -11   44.78    4.21
  -2 -11  11   37.43    3.99
  -2 -11  10   11.18    2.68
  -2 -11  10   10.16    2.62
  -2 -11  10   10.92    2.51
   2 -11 -10    9.01    2.64
  -2 -11   9   -0.41    1.66
  -2 -11   9    0.30    1.91
  -2 -11   9   -0.44    1.82
   2 -11  -9    0.28    1.99
  -2 -11   8  290.27    9.66
  -2 -11   8  301.37   10.04
   2 -11  -8  314.41   20.24
  -2 -11   8  302.25   19.37
   2 -11  -8  300.14   10.02
  -2 -11   8  287.00    9.59
  -2 -11   7   36.18    3.79
  -2 -11   7   41.72    3.93
   2 -11  -7   32.12    6.92
  -2 -11   7   32.48    6.45
   2 -11  -7   35.73    3.71
  -2 -11   7   34.01    3.40
  -2 -11   6   69.17    4.74
  -2 -11   6   71.27    5.04
  -2 -11   6   72.66    9.23
   2 -11  -6   68.46    9.24
   2 -11  -6   68.70    4.83
  -2 -11   6   61.13    4.23
  -2 -11   5   21.11    2.97
  -2 -11   5   21.32    2.82
   2 -11  -5   19.41    2.78
  -2 -11   5   15.45    5.03
  -2 -11   5   22.25    4.67
   2 -11  -5   21.55    5.68
  -2 -11   4  546.89   12.22
  -2 -11   4  560.35   13.00
   2 -11  -4  550.40   12.26
  -2 -11   4  558.04   23.46
  -2 -11   4  527.30   21.80
   2 -11  -4  528.48   23.20
  -2 -11   3   36.81    3.51
   2 -11  -3   35.85    3.28
  -2 -11   3   31.72    6.42
   2 -11  -3   23.91    5.57
  -2 -11   3   35.95    6.30
  -2 -11   2  483.07   11.65
   2 -11  -2  477.86   10.84
  -2 -11   2  490.58   20.93
   2 -11  -2  483.59   21.04
  -2 -11   2  495.33   21.27
  -2 -11   1    5.12    1.81
  -2 -11   1    2.53    1.61
   2 -11  -1    3.92    1.57
   2 -11  -1    5.51    3.29
  -2 -11   1    7.05    3.43
  -2 -11   1    0.17    1.58
  -2 -11   0   95.01    5.09
   2 -11   0   93.68   10.13
  -2 -11   0   95.34    5.02
  -2 -11   0  103.67   10.07
   2 -11   0  101.96    9.49
  -2 -11  -1   65.82    4.26
  -2 -11  -1   65.73    4.26
   2 -11   1   58.41    8.01
   2 -11   1   62.28    7.21
  -2 -11  -1   79.13    8.87
  -2 -11  -2  587.43   12.08
   2 -11   2  577.71   12.12
   2 -11   2  635.18   24.25
  -2 -11  -2  621.10   24.48
   2 -11   2  616.50   21.33
  -2 -11  -2  617.50   12.65
   2 -11   2  629.50   24.44
  -2 -11  -3    0.86    1.03
   2 -11   3   -2.46    1.33
  -2 -11  -3   -4.86    4.02
   2 -11   3    8.16    4.42
  -2 -11  -3    1.21    1.66
   2 -11   3    2.84    2.99
  -2 -11  -4    6.73    1.54
   2 -11   4    3.81    1.73
  -2 -11  -4    3.54    1.85
   2 -11   4    0.08    3.22
  -2 -11  -4    6.69    3.70
   2 -11   5    3.73    1.75
   2 -11   5    1.64    2.51
  -2 -11  -5    0.76    1.80
   2 -11   5    7.44    4.06
   2 -11   6  429.08   11.75
   2 -11   6  432.59   10.81
  -2 -11  -6  446.22   11.64
   2 -11   6  395.70   20.46
  -2 -11  -6  474.96   23.37
   2 -11   6  461.95   22.52
   2 -11   7    9.43    1.87
   2 -11   7    8.82    2.48
  -2 -11  -7    8.81    2.38
   2 -11   7   11.82    4.90
  -2 -11  -7    0.66    3.30
   2 -11   8  141.79    7.33
  -2 -11  -8  139.08    6.77
   2 -11   8  134.15   13.15
  -2 -11  -8  129.67   13.02
   2 -11   9   10.10    2.97
  -2 -11  -9   10.83    2.36
  -2 -11 -10  274.18    9.15
   2 -11  10  289.32   10.70
  -2 -11 -11   34.55    3.25
   2 -11  11   55.62    5.30
   2 -11  12  298.14   10.52
   2 -11  13   -0.44    1.27
   2 -11  13    2.03    2.30
   2 -11  14   29.43    2.40
   2 -11  14   38.24    3.65
   2 -11  15    0.75    1.41
  -2 -10  15  103.59    4.55
  -2 -10  15  156.97    6.38
  -2 -10  14  102.75    5.31
   2 -10 -14  103.61    4.84
  -2 -10  14  116.28    6.19
  -2 -10  13   49.46    4.34
   2 -10 -13   49.74    3.89
  -2 -10  13   50.10    4.60
  -2 -10  12   10.77    2.79
  -2 -10  12   11.78    3.07
   2 -10 -12   10.65    2.50
  -2 -10  11  148.01    6.56
   2 -10 -11  164.00    7.38
  -2 -10  11  157.91    7.74
  -2 -10  10   84.31    5.31
  -2 -10  10   81.61    5.20
   2 -10 -10   83.74    5.50
  -2 -10  10   89.10    5.82
  -2 -10   9  131.83    6.52
  -2 -10   9  138.59    6.78
  -2 -10   9  142.25   13.48
   2 -10  -9  136.64   13.28
   2 -10  -9  140.30    6.88
  -2 -10   9  136.48    6.85
  -2 -10   8   15.26    2.64
  -2 -10   8   14.00    2.60
  -2 -10   8   17.58    2.80
   2 -10  -8   16.03    2.74
  -2 -10   8   12.96    5.11
   2 -10  -8   16.72    4.69
   2 -10  -8   16.65    5.47
  -2 -10   7    9.70    2.26
  -2 -10   7    7.59    2.04
  -2 -10   7    7.74    2.35
   2 -10  -7    8.09    3.98
  -2 -10   7    7.61    3.11
   2 -10  -7    8.13    2.01
  -2 -10   6  194.03    7.63
  -2 -10   6  193.41    7.31
   2 -10  -6  195.91   14.48
  -2 -10   6  194.71   14.28
   2 -10  -6  194.75    7.44
  -2 -10   6  182.12    6.94
  -2 -10   5  429.64   10.50
  -2 -10   5  427.67   11.04
   2 -10  -5  428.32   10.61
  -2 -10   5  424.93   20.04
   2 -10  -5  446.54   20.82
  -2 -10   5  438.44   19.03
  -2 -10   4  175.48    6.98
  -2 -10   4  179.18    6.65
  -2 -10   4  171.54   11.95
   2 -10  -4  191.64   13.37
  -2 -10   4  183.56   12.75
   2 -10  -4  169.44    6.51
  -2 -10   3    3.61    2.89
  -2 -10   3    5.46    3.28
   2 -10  -3   10.75    4.03
   2 -10  -2    4.14    3.00
  -2 -10   2    5.88    3.59
  -2 -10   2    3.51    3.35
  -2 -10   1  761.46   24.13
   2 -10  -1  758.14   23.79
  -2 -10   1  771.87   24.65
   2 -10  -1  792.62   26.52
  -2 -10   0  380.77   17.59
   2 -10   0  376.72   16.46
   2 -10   0  361.75   17.85
  -2 -10  -1  240.55   14.23
   2 -10   1  249.13   13.06
   2 -10   1  243.48   14.59
  -2 -10  -2   13.71    4.20
   2 -10   2   18.54    3.87
   2 -10   2   22.53    5.46
   2 -10   2   20.12    4.82
   2 -10   3  306.51   16.46
   2 -10   3  298.59   13.43
   2 -10   3  330.83   16.62
  -2 -10  -3  326.72   17.07
   2 -10   4  247.93    8.02
   2 -10   4  244.57   14.82
  -2 -10  -4  256.88    8.12
   2 -10   4  269.88   15.57
  -2 -10  -4  269.50   16.01
   2 -10   5  215.10    7.79
  -2 -10  -5  236.34    7.92
   2 -10   5  204.08   13.84
  -2 -10  -5  221.55   14.98
   2 -10   5  222.66   14.45
   2 -10   6    5.19    1.84
  -2 -10  -6    6.66    1.83
   2 -10   6    8.41    4.38
  -2 -10  -6    3.56    3.74
   2 -10   6    5.19    3.32
   2 -10   7   28.20    3.42
   2 -10   7   31.22    5.53
  -2 -10  -7   27.50    3.18
   2 -10   7   22.10    5.70
  -2 -10  -7   22.56    5.55
   2 -10   8  221.62    8.90
  -2 -10  -8  208.67    7.94
  -2 -10  -8  204.98   15.71
   2 -10   8  238.96   16.30
   2 -10   9  214.37    9.00
  -2 -10  -9  205.93    7.93
   2 -10   9  228.26   16.66
   2 -10  10    3.89    2.67
  -2 -10 -10    1.32    1.57
   2 -10  11    0.01    2.68
   2 -10  12   55.78    5.23
   2 -10  13  191.12    8.36
   2 -10  14   22.43    3.24
   2 -10  15   24.42    2.86
  -2  -9  16   38.09    3.24
  -2  -9  15   45.17    3.29
  -2  -9  15   57.24    4.46
  -2  -9  14    9.99    2.24
  -2  -9  14   13.55    3.18
   2  -9 -14   12.15    2.04
  -2  -9  13  180.43    7.70
   2  -9 -13  177.61    7.14
  -2  -9  13  182.79    8.28
  -2  -9  12   84.76    5.70
   2  -9 -12   82.83    5.23
  -2  -9  12   98.08    6.34
   2  -9 -11  260.46    9.17
  -2  -9  11  259.92    9.80
  -2  -9  10   -1.81    1.80
  -2  -9  10    1.40    1.90
  -2  -9  10    0.19    1.36
  -2  -9  10   -1.89    2.63
   2  -9 -10   -3.03    4.06
   2  -9 -10   -5.50    3.72
   2  -9 -10    0.46    1.67
  -2  -9   9   89.93    5.37
  -2  -9   9   89.49    5.30
   2  -9  -9   91.63   10.34
  -2  -9   9   80.67    9.86
   2  -9  -9   88.87   10.24
   2  -9  -9   90.29    5.46
  -2  -9   9   84.12    5.41
  -2  -9   8  191.19    7.47
  -2  -9   8  181.88    7.19
  -2  -9   8  180.97   14.04
   2  -9  -8  175.12   13.97
   2  -9  -8  179.54    7.32
  -2  -9   8  179.33    7.40
  -2  -9   7  455.92   10.88
  -2  -9   7  482.38   21.87
   2  -9  -7  462.51   21.66
   2  -9  -7  462.57   11.24
  -2  -9   7  448.97   10.99
  -2  -9   6   78.98    4.49
  -2  -9   6   87.90    9.25
   2  -9  -6   88.00    9.43
   2  -9  -6   83.08    4.65
  -2  -9   5    8.54    3.43
  -2  -9   5   10.74    4.06
   2  -9  -5    6.72    3.77
   2  -9  -4  251.40   14.36
  -2  -9   4  233.44   13.09
  -2  -9   4  243.17   13.89
   2  -9  -3  760.95   23.69
  -2  -9   3  759.44   22.82
  -2  -9   3  791.66   23.89
   2  -9  -2  434.25   17.33
  -2  -9   2  447.23   17.58
  -2  -9   2  448.19   17.60
  -2  -9   1   29.17    5.17
  -2  -9   1   19.80    4.85
   2  -9  -1   24.19    4.84
   2  -9  -1   29.69    5.57
  -2  -9   0    4.07    3.15
   2  -9   0    0.49    2.65
  -2  -9   0    3.23    3.21
   2  -9   0    6.46    3.92
   2  -9   1  567.64   20.61
   2  -9   1  610.23   18.76
  -2  -9  -1  640.90   21.34
   2  -9   1  621.90   20.77
   2  -9   2  207.61   12.65
  -2  -9  -2  208.53   12.51
   2  -9   2  214.91   10.91
   2  -9   2  207.35   12.33
   2  -9   3  130.12   10.29
  -2  -9  -3  148.50   10.97
   2  -9   3  130.70    8.37
   2  -9   3  136.81   10.28
   2  -9   4    3.14    3.20
  -2  -9  -4    3.35    3.10
   2  -9   4    4.12    3.48
   2  -9   5  169.56   12.12
  -2  -9  -5  164.42   12.16
   2  -9   5  184.03   12.59
   2  -9   6  286.05    8.91
  -2  -9  -6  305.46    8.70
   2  -9   6  289.29   16.14
  -2  -9  -6  290.66   16.41
   2  -9   6  300.16   16.36
   2  -9   7  296.44    9.48
   2  -9   7  294.09   16.90
  -2  -9  -7  298.19    8.85
  -2  -9  -7  280.97   16.65
   2  -9   7  292.33   16.85
   2  -9   8   17.22    2.90
   2  -9   8   18.93    4.92
  -2  -9  -8   18.16    2.60
  -2  -9  -8    9.21    4.27
   2  -9   8   13.74    3.78
   2  -9   9   94.89    6.00
  -2  -9  -9   91.64    9.76
   2  -9   9   82.79    9.89
  -2  -9  -9   89.10    5.14
   2  -9  10   58.16    9.03
   2  -9  10   50.90    4.80
   2  -9  11  563.72   14.75
   2  -9  12   67.81    5.66
   2  -9  13    8.09    3.15
   2  -9  14   20.95    3.41
   2  -9  15  116.40    5.77
   2  -9  16   25.92    2.53
  -2  -8  16   45.91    3.76
  -2  -8  15    5.10    1.51
  -2  -8  15    8.39    2.72
  -2  -8  14  338.43    9.85
  -2  -8  14  397.33   11.89
  -2  -8  13   30.71    3.58
   2  -8 -13   30.10    3.14
  -2  -8  13   31.91    4.27
  -2  -8  12   95.05    5.91
   2  -8 -12   92.23    5.45
  -2  -8  12  100.49    6.44
  -2  -8  11    0.49    1.95
   2  -8 -11    1.87    2.00
   2  -8 -11    4.57    3.89
   2  -8 -11   -1.90    4.99
  -2  -8  11    5.06    4.68
   2  -8 -11    2.19    1.53
   2  -8 -10  289.66    9.77
  -2  -8  10  262.79    8.44
  -2  -8  10  277.86    8.85
   2  -8 -10  279.19   18.47
  -2  -8  10  280.48   18.33
   2  -8 -10  275.00   17.70
   2  -8 -10  272.83    9.09
  -2  -8  10  279.94    9.81
  -2  -8   9    6.16    1.81
  -2  -8   9    6.48    2.00
   2  -8  -9    4.42    3.31
   2  -8  -9    7.19    2.15
  -2  -8   9    6.45    3.63
   2  -8  -9   11.31    3.53
   2  -8  -9    6.47    1.91
  -2  -8   8   63.86    4.25
   2  -8  -8   67.88    4.60
   2  -8  -8   53.97    7.75
  -2  -8   8   58.96    8.26
   2  -8  -8   59.64    4.22
  -2  -8   8   60.76    4.34
  -2  -8   7   25.28    2.71
  -2  -8   7   17.60    2.35
  -2  -8   7   11.05    4.31
   2  -8  -7   15.40    4.84
   2  -8  -7   19.19    2.45
   2  -8  -7   13.37    3.96
  -2  -8   6  877.10   26.63
   2  -8  -6  882.70   27.25
   2  -8  -6  846.72   24.10
  -2  -8   5   19.07    4.39
   2  -8  -5   18.32    4.83
  -2  -8   5   23.02    5.24
   2  -8  -5   23.68    3.90
   2  -8  -4  264.24   13.90
  -2  -8   4  254.34   12.69
  -2  -8   4  268.66   13.73
   2  -8  -4  265.91   11.52
  -2  -8   3  182.93   10.76
   2  -8  -3  194.09   11.53
  -2  -8   3  198.68   11.47
   2  -8  -3  196.30    9.22
  -2  -8   2  551.75   18.09
   2  -8  -2  562.27   18.37
  -2  -8   2  573.26   18.52
   2  -8  -2  573.69   20.59
   2  -8  -2  560.20   14.55
  -2  -8   1    7.17    3.50
   2  -8  -1    8.02    3.42
  -2  -8   1   17.68    4.55
   2  -8  -1    8.06    4.13
   2  -8  -1    8.25    1.82
   2  -8   0  968.89   22.23
  -2  -8   0 1053.59   24.10
  -2  -8   0 1057.60   25.04
   2  -8   0 1050.00   26.25
   2  -8   0  985.07   18.14
   2  -8   1    1.39    3.13
  -2  -8  -1    2.98    3.34
   2  -8   1    6.41    3.00
   2  -8   1    2.22    3.38
   2  -8   1    4.88    1.42
   2  -8   2  254.45   10.89
   2  -8   2  263.82   12.78
  -2  -8  -2  280.18   13.64
   2  -8   2  244.20   12.73
   2  -8   2  229.32    9.14
   2  -8   3   14.88    4.09
  -2  -8  -3   12.39    4.16
   2  -8   3   11.04    2.66
   2  -8   3   10.33    4.03
   2  -8   3    6.84    2.01
   2  -8   4 1108.17   27.95
   2  -8   4 1124.39   27.09
  -2  -8  -4 1127.65   28.11
   2  -8   5   52.19    6.93
  -2  -8  -5   61.41    7.28
   2  -8   5   60.17    7.08
   2  -8   6  131.22   10.62
   2  -8   6  121.17   10.15
  -2  -8  -6  124.91   10.38
   2  -8   7   14.11    2.24
  -2  -8  -7   13.96    2.13
   2  -8   7   10.14    3.82
   2  -8   7   14.91    4.85
  -2  -8  -7   15.98    4.47
  -2  -8  -8  416.40   10.20
   2  -8   8  442.94   11.65
  -2  -8  -8  424.30   10.33
   2  -8   8  435.69   20.64
   2  -8   8  473.15   20.98
  -2  -8  -8  445.35   20.26
   2  -8   9   15.34    2.88
   2  -8   9   15.75    5.08
  -2  -8  -9   17.21    4.03
  -2  -8  -9   13.25    2.23
   2  -8   9   19.57    4.82
  -2  -8  -9   16.29    2.47
   2  -8  10  288.08   17.97
  -2  -8 -10  255.56    8.64
   2  -8  10  266.95    9.88
  -2  -8 -11    5.27    1.98
   2  -8  11   11.61    4.13
   2  -8  11    5.11    2.58
  -2  -8 -12  233.94    8.46
   2  -8  12  260.44   10.14
   2  -8  13    3.83    2.76
   2  -8  14  285.35    9.98
   2  -8  15    6.39    2.29
   2  -8  16   18.97    2.45
  -2  -7  17  173.49    6.02
  -2  -7  16   30.68    3.46
  -2  -7  15   26.57    3.90
   2  -7 -14    4.01    2.92
  -2  -7  14    2.97    1.74
  -2  -7  14    2.81    2.82
  -2  -7  13  268.39    9.36
   2  -7 -13  292.11   10.18
   2  -7 -13  290.22    8.99
  -2  -7  13  287.69   10.57
   2  -7 -12  130.79    7.02
  -2  -7  12  121.68    6.51
   2  -7 -12  124.72    6.12
  -2  -7  12  136.77    7.35
  -2  -7  11  102.20    5.91
   2  -7 -11   98.63    5.97
  -2  -7  11  100.08   11.54
   2  -7 -11   92.69   11.42
   2  -7 -11   82.05    9.81
   2  -7 -11   96.65    5.44
  -2  -7  11   97.13    6.11
  -2  -7  10   -0.49    1.39
  -2  -7  10    1.24    1.88
   2  -7 -10    0.51    1.54
  -2  -7  10   -0.97    3.39
   2  -7 -10    1.36    2.65
   2  -7 -10   -2.02    1.77
   2  -7 -10   -2.09    1.30
  -2  -7   9  173.38    6.78
   2  -7  -9  185.89    7.47
  -2  -7   9  187.21   14.25
   2  -7  -9  170.79   13.66
   2  -7  -9  165.61   12.93
   2  -7  -9  189.16    7.17
  -2  -7   9  187.01    7.50
  -2  -7   8   10.99    1.92
  -2  -7   8    9.38    1.91
   2  -7  -8   11.48    4.21
   2  -7  -8   11.13    2.01
  -2  -7   8    9.51    3.95
   2  -7  -8    9.59    1.87
   2  -7  -7  566.21   21.73
  -2  -7   7  576.55   21.69
   2  -7  -7  571.23   21.15
   2  -7  -6    9.01    3.77
  -2  -7   6   11.49    4.14
   2  -7  -6    7.41    2.78
   2  -7  -5    6.21    3.88
  -2  -7   5    4.94    2.68
  -2  -7   5   10.32    4.13
   2  -7  -5    6.50    2.47
  -2  -7   4   16.19    3.77
   2  -7  -4   20.69    4.92
  -2  -7   4   19.51    4.79
   2  -7  -4   18.02    3.17
  -2  -7   3  894.95   21.56
   2  -7  -3  908.00   22.75
  -2  -7   3  937.18   22.33
  -2  -7   3  908.30   15.64
   2  -7  -3  919.40   19.67
  -2  -7   2    0.42    2.77
   2  -7  -2    2.48    3.10
  -2  -7   2    3.08    3.41
   2  -7  -2    0.53    3.92
   2  -7  -2   -3.21    1.68
   2  -7  -1   34.21    4.84
  -2  -7   1   42.29    5.70
  -2  -7   1   33.27    5.12
   2  -7  -1   37.01    5.65
   2  -7  -1   41.14    4.01
  -2  -7   0    0.34    3.11
   2  -7   0    1.77    2.26
  -2  -7   0   -0.07    2.72
   2  -7   0    0.59    3.33
   2  -7   0    2.47    1.48
  -2  -7  -1 1504.95   27.88
   2  -7   1 1481.58   26.86
   2  -7   1 1501.61   28.74
   2  -7   2    0.36    2.84
  -2  -7  -2    2.53    3.44
   2  -7   2    1.75    1.82
   2  -7   2    6.57    3.76
   2  -7   2    1.92    1.68
   2  -7   3  565.61   18.33
   2  -7   3  554.11   17.20
  -2  -7  -3  563.25   18.07
   2  -7   4   23.87    4.74
   2  -7   4   25.27    4.60
   2  -7   4   19.26    2.62
  -2  -7  -4   24.89    4.83
   2  -7   5   46.66    6.22
  -2  -7  -5   51.89    6.50
   2  -7   5   53.49    6.42
   2  -7   6   52.88    6.95
   2  -7   6   59.18    7.07
  -2  -7  -6   58.31    6.77
   2  -7   7  555.69   21.50
   2  -7   7  575.12   21.07
  -2  -7  -7  594.88   21.21
   2  -7   8   10.44    2.11
   2  -7   8    4.86    3.66
  -2  -7  -8    8.60    1.56
   2  -7   8    9.18    3.69
  -2  -7  -8   10.61    3.69
   2  -7   9   12.76    2.50
   2  -7   9    6.79    4.14
  -2  -7  -9    8.45    1.75
   2  -7   9   11.35    4.05
   2  -7  10   15.59    2.89
  -2  -7 -10   13.90    2.38
   2  -7  10   19.52    5.03
   2  -7  10    5.81    4.37
   2  -7  11  462.80   23.09
  -2  -7 -11  446.49   11.57
   2  -7  11  475.47   13.14
  -2  -7 -12   45.12    3.97
   2  -7  12   48.40    4.74
  -2  -7 -13    9.43    2.31
   2  -7  13   13.24    3.07
  -2  -7 -14    7.09    2.32
   2  -7  14    8.61    2.79
   2  -7  15  192.83    7.77
   2  -7  16   10.28    2.03
  -2  -6  17    3.13    1.63
  -2  -6  16   57.21    4.43
   2  -6 -15  185.59    7.91
  -2  -6  15  182.74    8.16
   2  -6 -14  238.65    9.22
  -2  -6  14  259.35    9.96
  -2  -6  13    5.06    1.95
  -2  -6  13    7.07    3.08
   2  -6 -13    4.16    2.58
   2  -6 -13    4.89    1.76
  -2  -6  12   63.25    4.71
   2  -6 -12   68.24    5.20
  -2  -6  12   65.70   10.31
   2  -6 -12   69.97    9.71
   2  -6 -12   68.66    4.58
  -2  -6  12   68.92    5.38
   2  -6 -11   59.38    4.73
  -2  -6  11   59.62    4.52
   2  -6 -11   57.13    8.41
   2  -6 -11   50.52    7.54
  -2  -6  11   60.46    9.16
   2  -6 -11   53.89    4.05
  -2  -6  11   57.35    4.81
   2  -6 -10  240.96    8.69
   2  -6 -10  213.79   14.74
  -2  -6  10  226.40   15.87
   2  -6 -10  211.53   15.53
   2  -6 -10  223.37    7.79
  -2  -6  10  232.93    8.65
   2  -6  -9  463.95   11.32
   2  -6  -9  447.57   20.30
   2  -6  -9  455.59   21.63
  -2  -6   9  465.18   21.27
   2  -6  -9  424.12   10.23
  -2  -6   9  456.54   11.33
   2  -6  -8   56.55    7.80
  -2  -6   8   69.82    8.60
   2  -6  -8   66.50    8.33
   2  -6  -8   67.09    8.14
   2  -6  -7  155.14   11.30
  -2  -6   7  144.94   10.90
   2  -6  -7  142.32   10.59
  -2  -6   6  697.97   21.46
   2  -6  -6  686.29   21.71
   2  -6  -6  658.06   20.62
   2  -6  -5  984.68   24.68
  -2  -6   5 1011.63   24.23
   2  -6  -5  954.45   22.86
   2  -6  -4  226.95   11.67
  -2  -6   4  212.67   10.32
  -2  -6   4  229.42   11.15
  -2  -6   4  229.85    7.37
   2  -6  -4  225.62   10.39
  -2  -6   3  160.41    8.81
  -2  -6   3  170.07    9.22
   2  -6  -3  166.83    9.55
  -2  -6   3  161.43    5.97
   2  -6  -3  164.83    8.42
  -2  -6   2  586.17   15.73
   2  -6  -2  606.50   16.56
  -2  -6   2  589.79   16.08
  -2  -6   2  579.21   11.19
   2  -6  -2  567.59   14.28
   2  -6  -1 1164.31   21.46
  -2  -6   1 1171.54   22.37
  -2  -6   1 1174.01   21.47
   2  -6  -1 1224.25   24.79
  -2  -6   0 1510.54   23.94
  -2  -6   0 1562.57   25.75
   2  -6   0 1546.55   25.05
   2  -6   0 1482.90   23.02
   2  -6   0 1589.66   27.49
   2  -6   1   22.05    4.15
  -2  -6  -1   18.15    3.64
  -2  -6  -1   21.13    4.03
   2  -6   1   20.84    3.19
   2  -6   1   19.21    4.38
   2  -6   1   16.78    2.72
   2  -6   2   64.02    6.43
  -2  -6  -2   69.88    6.36
   2  -6   2   68.36    4.84
   2  -6   2   75.96    6.19
   2  -6   3  397.14   14.46
   2  -6   3  420.08   13.91
  -2  -6  -3  400.51   14.14
  -2  -6  -3  400.63    8.88
   2  -6   3  375.66   10.03
   2  -6   4  939.96   22.88
   2  -6   4  886.06   20.85
  -2  -6  -4  899.31   15.09
  -2  -6  -4  905.86   21.68
   2  -6   5  294.25   13.64
   2  -6   5  291.52   12.72
  -2  -6  -5  306.66   10.03
  -2  -6  -5  305.57   13.23
   2  -6   6    1.69    2.90
  -2  -6  -6   -0.69    2.37
  -2  -6  -6   -3.15    2.36
   2  -6   6   -4.21    2.85
  -2  -6  -6    1.85    0.95
   2  -6   7  136.88   10.46
   2  -6   7  136.96   10.12
  -2  -6  -7  152.36   10.17
   2  -6   8  688.19   13.42
   2  -6   8  707.02   24.61
   2  -6   8  730.04   23.98
   2  -6   9  317.00    9.67
  -2  -6  -9  297.19    8.70
  -2  -6  -9  301.09    9.19
   2  -6   9  333.88   17.23
   2  -6   9  309.33   17.45
  -2  -6 -10  292.20    9.06
  -2  -6 -10  312.07    9.82
   2  -6  10  328.51   18.06
   2  -6  10  291.33   17.50
   2  -6  10  307.27   10.04
   2  -6  11   -3.92    2.16
  -2  -6 -11    1.87    1.96
  -2  -6 -11    1.44    1.44
   2  -6  11   -0.56    1.63
   2  -6  11   -1.04    3.73
  -2  -6 -12   62.56    4.64
   2  -6  12   68.02    5.30
  -2  -6 -13   91.23    5.53
   2  -6  13   88.02    6.05
  -2  -6 -14  188.87    7.67
   2  -6  14  203.04    8.62
  -2  -6 -15    1.20    1.84
   2  -6  15    0.40    1.95
   2  -6  16    0.94    1.53
   2  -6  17   19.49    2.06
  -2  -5  17   44.34    3.61
   2  -5 -16  157.55    6.94
  -2  -5  16  153.65    7.00
   2  -5 -15   11.46    3.27
  -2  -5  15   12.46    3.29
   2  -5 -14  147.02    7.42
  -2  -5  14  166.37    8.15
  -2  -5  13   40.52    3.72
   2  -5 -13   34.03    4.02
  -2  -5  13   43.79    4.59
  -2  -5  12  496.00   12.23
   2  -5 -12  509.40   13.10
   2  -5 -12  515.16   25.77
   2  -5 -12  505.21   11.79
  -2  -5  12  524.64   13.65
  -2  -5  11  131.33    6.29
   2  -5 -11  132.42    6.72
   2  -5 -11  136.81   12.02
   2  -5 -11  116.93   12.08
  -2  -5  11  128.29   12.63
   2  -5 -11  127.14    5.86
  -2  -5  11  138.17    6.93
  -2  -5  10    6.61    2.05
  -2  -5  10    4.25    1.55
   2  -5 -10    4.14    1.65
   2  -5 -10    7.69    3.97
   2  -5 -10    9.05    1.76
  -2  -5  10    2.04    2.95
   2  -5  -9   58.38    4.02
   2  -5  -9   56.89    7.92
   2  -5  -9   48.35    7.23
  -2  -5   9   51.68    7.66
  -2  -5   9   62.50    4.22
   2  -5  -8  718.56   23.47
   2  -5  -8  745.62   25.08
  -2  -5   8  733.86   24.34
   2  -5  -8  751.25   25.32
   2  -5  -7  565.80   19.97
  -2  -5   7  545.40   19.75
   2  -5  -7  567.50   20.26
  -2  -5   6  742.76   15.11
   2  -5  -6  781.76   21.91
  -2  -5   5    0.20    1.37
   2  -5  -5    2.27    2.86
  -2  -5   4 1214.69   23.24
  -2  -5   4 1102.04   21.30
  -2  -5   4 1131.57   14.91
   2  -5  -4 1174.04   22.97
  -2  -5   3   93.73    6.65
  -2  -5   3   96.99    6.56
  -2  -5   3   89.00    3.92
   2  -5  -3   98.64    6.48
  -2  -5   2  476.65   13.41
  -2  -5   2  458.91   12.71
   2  -5  -2  478.85   13.62
   2  -5  -2  498.38   15.33
  -2  -5   2  437.61    8.20
   2  -5  -2  451.35   12.46
   2  -5  -1  338.09   10.81
  -2  -5   1  313.30   10.15
  -2  -5   1  337.02   11.19
   2  -5  -1  350.57   12.50
   2  -5  -1  301.01    9.76
  -2  -5   0  300.40    9.75
  -2  -5   0  316.73   10.70
   2  -5   0  296.74   10.18
   2  -5   0  299.89    9.58
   2  -5   0  315.31   11.57
  -2  -5  -1  103.87    6.50
   2  -5   1   99.63    6.16
   2  -5   1   93.80    5.16
  -2  -5  -1   91.20    5.70
   2  -5   1  104.16    7.10
   2  -5   1   85.91    5.14
  -2  -5  -2 1996.76   27.62
   2  -5   2 1963.47   25.90
   2  -5   2 2035.88   29.01
  -2  -5  -3    8.29    2.92
   2  -5   3   11.82    3.36
   2  -5   3   11.27    1.94
  -2  -5  -3   11.04    3.11
  -2  -5  -3   10.20    1.89
   2  -5   3   13.24    3.87
   2  -5   4    1.48    0.80
   2  -5   4    2.25    2.64
  -2  -5  -4    3.88    2.80
  -2  -5  -4    3.27    2.30
  -2  -5  -4    0.26    1.03
   2  -5   4    2.96    3.06
  -2  -5  -5    6.43    1.97
  -2  -5  -5    4.02    2.20
  -2  -5  -5    9.87    3.17
   2  -5   5    5.91    3.00
   2  -5   5    5.65    3.26
   2  -5   6  865.30   21.63
  -2  -5  -6  846.65   20.85
  -2  -5  -6  870.45   20.19
  -2  -5  -6  887.92   18.94
   2  -5   6  871.74   23.44
   2  -5   7  365.80   15.23
  -2  -5  -7  357.32   13.43
  -2  -5  -7  351.65   13.23
  -2  -5  -7  381.94   14.59
   2  -5   7  372.83   16.52
   2  -5   8  155.80   11.07
  -2  -5  -8  159.67    9.94
  -2  -5  -8  173.73   10.29
   2  -5   8  156.71   11.75
   2  -5   9    1.28    1.32
  -2  -5  -9    2.81    2.62
  -2  -5  -9    1.52    1.10
  -2  -5  -9    2.47    1.50
   2  -5   9   -0.91    2.23
   2  -5   9    1.63    2.92
  -2  -5  -9    0.39    1.36
  -2  -5 -10  351.79    9.82
  -2  -5 -10  376.35   10.59
   2  -5  10  387.84   19.35
   2  -5  10  357.96   19.53
   2  -5  10  371.61   10.71
  -2  -5 -10  359.57   11.10
  -2  -5 -11   41.80    3.76
  -2  -5 -11   42.58    4.01
   2  -5  11   37.51    6.98
   2  -5  11   43.71    7.66
   2  -5  11   43.09    4.17
  -2  -5 -12  152.41    7.07
   2  -5  12  157.12   13.74
  -2  -5 -12  159.64    7.63
   2  -5  12  137.11   14.11
   2  -5  12  156.50    7.63
  -2  -5 -13    5.48    1.96
  -2  -5 -13    5.15    2.60
   2  -5  13    6.10    2.43
  -2  -5 -14   96.56    5.76
   2  -5  14   93.60    6.00
  -2  -5 -15   26.64    3.28
   2  -5  15   27.30    3.53
  -2  -5 -16  121.57    5.49
   2  -5  16  122.64    5.78
   2  -5  17    9.76    1.57
   2  -4 -17    5.32    2.08
  -2  -4  17    3.08    1.72
   2  -4 -16    2.15    2.53
  -2  -4  16    1.54    2.01
   2  -4 -15  384.23   11.43
  -2  -4  15  375.45   11.59
   2  -4 -14    2.66    2.61
  -2  -4  14   -0.78    2.54
   2  -4 -13   64.60    5.28
  -2  -4  13   65.21    5.23
  -2  -4  12    2.54    1.41
  -2  -4  12    4.33    2.23
   2  -4 -12   -3.93    3.95
   2  -4 -12    3.79    2.16
  -2  -4  12    6.04    3.84
  -2  -4  11   91.74    5.15
   2  -4 -11   93.10    5.51
   2  -4 -11  101.96   11.06
   2  -4 -11  108.57   10.11
  -2  -4  11   82.06   10.08
   2  -4 -11   97.43    5.02
  -2  -4  11  105.92    5.95
  -2  -4  10  122.94    5.69
   2  -4 -10  131.48    6.12
   2  -4 -10  125.78   10.85
   2  -4 -10  129.67   11.86
  -2  -4  10  129.17   11.67
   2  -4 -10  102.33    5.21
  -2  -4  10  132.65    6.25
   2  -4  -9  812.65   25.29
   2  -4  -9  805.56   27.13
  -2  -4   9  791.16   26.22
   2  -4  -8    0.40    3.25
  -2  -4   8   -2.39    2.02
  -2  -4   8    0.36    3.89
   2  -4  -8   -0.05    2.39
  -2  -4   7  176.41   11.23
  -2  -4   7  176.25    8.31
   2  -4  -7  180.34   11.70
  -2  -4   6    0.17    3.71
  -2  -4   6    0.86    1.63
   2  -4  -6    0.50    2.75
  -2  -4   5 1241.63   24.55
   2  -4  -5 1237.26   24.98
  -2  -4   4  102.66    7.20
  -2  -4   4   84.16    4.00
   2  -4  -4  102.58    7.00
  -2  -4   3  376.68   11.41
  -2  -4   3  356.48    6.56
   2  -4  -3  383.17   11.93
  -2  -4   2  289.19    9.29
  -2  -4   2  300.80    9.93
  -2  -4   2  304.20    5.34
   2  -4  -2  306.55   11.16
   2  -4  -2  283.84    9.62
  -2  -4   1 3110.76   25.20
  -2  -4   1 3136.39   27.89
   2  -4  -1 3057.37   29.04
  -2  -4   0   63.04    4.37
   2  -4   0   65.81    4.72
   2  -4   0   70.65    4.45
  -2  -4   0   67.25    4.45
   2  -4   0   70.62    5.59
   2  -4   0   58.16    4.33
  -2  -4  -1  307.11    8.68
   2  -4   1  316.19    9.25
   2  -4   1  331.84    8.24
  -2  -4  -1  322.87    9.76
  -2  -4  -1  337.73   10.77
   2  -4   1  356.05   11.22
   2  -4   2    8.76    2.75
  -2  -4  -2    8.45    2.77
   2  -4   2    8.55    1.65
  -2  -4  -2    8.64    2.91
  -2  -4  -2    8.07    2.84
  -2  -4  -2    9.17    1.18
   2  -4   2    9.66    3.37
  -2  -4  -3 1173.44   21.12
  -2  -4  -3 1153.19   19.57
   2  -4   3 1117.33   18.42
  -2  -4  -3 1119.61   19.84
  -2  -4  -3 1084.91   13.16
   2  -4   3 1176.92   21.46
  -2  -4  -4   14.43    2.27
  -2  -4  -4   17.95    3.29
   2  -4   4   13.16    3.21
  -2  -4  -4   15.56    3.34
   2  -4   4   16.12    3.98
  -2  -4  -5  962.69   19.40
  -2  -4  -5  945.57   19.76
   2  -4   5  959.24   19.90
  -2  -4  -5  970.99   17.48
   2  -4   5 1019.99   22.87
  -2  -4  -6   43.40    4.71
   2  -4   6   40.40    5.13
  -2  -4  -6   36.96    4.47
  -2  -4  -6   45.15    4.72
   2  -4   6   36.84    5.61
   2  -4   6   45.04    5.17
  -2  -4  -7  278.88   11.56
  -2  -4  -7  268.51   11.58
   2  -4   7  270.95   12.90
  -2  -4  -7  277.06   11.96
   2  -4   7  259.31   12.20
   2  -4   7  262.80   13.73
  -2  -4  -8   12.48    2.93
  -2  -4  -8   10.36    2.69
  -2  -4  -8   14.50    3.33
   2  -4   8    9.63    3.23
   2  -4   8   15.78    4.76
   2  -4   9  839.73   25.64
  -2  -4  -9  753.07   13.78
  -2  -4  -9  808.58   24.28
   2  -4   9  819.16   24.93
   2  -4   9  782.63   26.84
  -2  -4  -9  841.82   15.55
   2  -4   9  737.03   13.81
   2  -4  10    0.51    1.52
  -2  -4 -10    0.35    1.49
   2  -4  10   -4.50    3.37
  -2  -4 -10   -0.61    1.14
  -2  -4 -10   -2.28    2.40
   2  -4  10    6.53    3.06
   2  -4  10    6.67    3.62
  -2  -4 -10    5.07    2.01
   2  -4  11    0.87    1.35
  -2  -4 -11    0.53    1.55
   2  -4  11   -2.79    1.91
  -2  -4 -11    0.61    1.38
   2  -4  11   -2.82    2.57
   2  -4  11    3.76    2.12
  -2  -4 -11   -0.91    1.85
   2  -4  12    1.31    1.98
  -2  -4 -12    2.60    1.79
  -2  -4 -12    0.36    1.77
   2  -4  12    5.94    4.21
  -2  -4 -13  379.43   11.63
  -2  -4 -13  375.70   11.10
   2  -4  13  380.80   11.58
  -2  -4 -14    0.22    1.91
  -2  -4 -14    0.15    2.66
   2  -4  14   -2.08    1.98
  -2  -4 -15   50.67    4.31
   2  -4  15   61.04    4.61
  -2  -4 -16    2.04    1.83
   2  -4  16    1.00    1.70
  -2  -4 -17  103.33    4.59
   2  -4  17   95.82    4.30
   2  -3 -18   67.51    3.71
  -2  -3  18   61.00    3.44
   2  -3 -17   46.15    3.83
  -2  -3  17   44.78    3.62
   2  -3 -16  296.90    9.58
  -2  -3  16  271.10    9.24
   2  -3 -15    3.54    2.62
  -2  -3  15    4.62    2.54
   2  -3 -14   18.09    3.43
  -2  -3  14   18.82    3.52
   2  -3 -13   28.73    3.74
   2  -3 -13   16.53    5.78
  -2  -3  13   29.21    6.49
  -2  -3  13   31.37    4.10
   2  -3 -12  456.50   12.22
   2  -3 -12  462.33   24.41
  -2  -3  12  491.53   24.64
  -2  -3  12  458.08   12.49
  -2  -3  11    1.98    1.33
  -2  -3  11    1.97    1.72
   2  -3 -11    2.53    1.64
   2  -3 -11   -0.87    1.43
  -2  -3  11    0.99    2.51
   2  -3 -10   22.07    2.54
  -2  -3  10   21.81    2.48
   2  -3 -10   20.08    5.28
   2  -3 -10   23.54    2.68
   2  -3 -10   35.09    6.50
  -2  -3  10   21.40    5.24
  -2  -3  10   28.24    2.99
   2  -3  -9   38.81    6.85
  -2  -3   9   28.19    4.30
  -2  -3   9   30.19    6.02
   2  -3  -8 1544.49   34.55
  -2  -3   8 1534.97   27.23
  -2  -3   8 1565.74   33.56
   2  -3  -8 1568.21   35.60
   2  -3  -7  403.86   16.73
  -2  -3   7  365.50   12.09
  -2  -3   7  381.77   15.67
   2  -3  -7  373.09   16.24
  -2  -3   6   38.66    3.79
  -2  -3   6   45.45    6.19
   2  -3  -6   42.22    5.77
  -2  -3   5    0.44    1.57
  -2  -3   5    1.50    3.53
   2  -3  -5   -0.71    2.78
  -2  -3   4  587.64   14.83
   2  -3  -4  571.14   15.36
  -2  -3   3  121.16    6.45
  -2  -3   3  132.38    3.08
  -2  -3   3  120.43    3.43
  -2  -3   3  137.88    6.96
   2  -3  -3  129.27    7.02
  -2  -3   2   12.87    1.57
   2  -3  -2   12.11    2.87
   2  -3  -2   13.97    3.41
  -2  -3   1   68.42    3.97
  -2  -3   1   73.50    3.64
   2  -3  -1   74.73    5.20
   2  -3  -1   67.91    4.56
  -2  -3   0  276.68    7.60
  -2  -3   0  283.77    7.07
   2  -3   0  278.83    7.67
   2  -3   0  291.63    9.20
   2  -3   0  257.14    7.88
   2  -3   1  169.03    5.11
  -2  -3  -1  165.45    6.57
  -2  -3  -1  156.28    5.43
  -2  -3  -1  160.27    6.47
   2  -3   1  159.97    5.84
   2  -3   1  170.69    7.26
   2  -3   2 1675.54   13.28
  -2  -3  -2 1688.06   11.81
  -2  -3  -2 1674.67   21.83
  -2  -3  -2 1690.45   20.71
  -2  -3  -2 1727.95   22.56
   2  -3   2 1743.00   22.92
  -2  -3  -3  127.68    6.06
  -2  -3  -3  137.11    6.95
   2  -3   3  113.27    5.62
  -2  -3  -3  122.29    6.57
  -2  -3  -3  120.11    4.52
   2  -3   3  131.99    7.27
   2  -3   4   23.15    3.49
  -2  -3  -4   24.86    3.67
  -2  -3  -4   27.50    3.22
  -2  -3  -4   24.93    3.86
  -2  -3  -4   20.49    2.66
   2  -3   4   21.93    3.17
   2  -3   4   22.63    4.28
  -2  -3  -5  187.26    7.88
  -2  -3  -5  177.99    8.60
  -2  -3  -5  189.14    7.94
  -2  -3  -5  200.37    9.37
   2  -3   5  195.16   10.05
   2  -3   5  186.67    8.32
  -2  -3  -6  982.03   18.49
  -2  -3  -6  929.69   20.31
  -2  -3  -6  972.76   20.02
   2  -3   6  964.89   20.55
  -2  -3  -7   48.16    4.53
  -2  -3  -7   42.21    4.94
  -2  -3  -7   48.62    5.42
   2  -3   7   42.79    6.24
   2  -3   7   40.73    5.22
  -2  -3  -8  357.63   14.03
  -2  -3  -8  361.84   15.05
   2  -3   8  392.10   15.79
   2  -3   8  399.70   17.63
  -2  -3  -9   59.33    6.86
   2  -3   9   58.81    7.93
   2  -3   9   63.57    7.39
  -2  -3 -10  512.81   11.95
   2  -3  10  536.36   21.45
   2  -3  10  493.27   22.51
   2  -3  10  494.58   11.61
  -2  -3 -10  521.54   12.78
  -2  -3 -11   78.39    5.11
   2  -3  11   65.89    8.95
   2  -3  11   78.18    9.07
  -2  -3 -11   80.64    5.60
   2  -3  11   84.44    5.23
  -2  -3 -12  440.30   11.82
   2  -3  12  458.01   21.93
  -2  -3 -12  466.30   12.59
   2  -3  12  426.40   21.44
   2  -3  12  439.42   23.79
   2  -3  12  438.72   11.96
  -2  -3 -12  463.88   13.34
  -2  -3 -13    3.42    2.60
  -2  -3 -13    1.39    1.77
   2  -3  13    3.67    1.97
  -2  -3 -14  148.18    7.59
  -2  -3 -14  139.47    6.95
   2  -3  14  131.84    6.82
  -2  -3 -15   39.32    4.58
  -2  -3 -15   39.17    4.10
   2  -3  15   37.29    3.64
  -2  -3 -16  375.03   10.03
   2  -3  16  351.24    9.45
  -2  -3 -17   16.72    2.36
   2  -2 -18   33.15    2.90
  -2  -2  18   27.27    2.38
   2  -2 -17    1.01    2.06
  -2  -2  17    0.00    1.30
   2  -2 -16   79.39    5.48
  -2  -2  16   77.08    5.17
   2  -2 -15  146.66    7.30
  -2  -2  15  138.37    7.10
   2  -2 -14  237.70    9.28
  -2  -2  14  226.43    9.14
   2  -2 -13   31.81    3.81
  -2  -2  13   38.57    7.56
  -2  -2  13   37.60    4.02
  -2  -2  12    4.75    2.13
   2  -2 -12    7.09    2.19
   2  -2 -12    4.47    2.05
   2  -2 -12    8.80    4.75
  -2  -2  12    8.08    3.48
   2  -2 -11  191.21    7.40
   2  -2 -11  181.26   14.74
  -2  -2  11  187.09   14.50
  -2  -2  11  195.19    7.77
   2  -2 -10  300.27   17.54
   2  -2 -10  306.16    8.80
  -2  -2  10  294.74   14.77
  -2  -2  10  306.18   17.17
  -2  -2  10  296.51    8.98
   2  -2  -9  385.41   18.39
  -2  -2   9  384.18   15.46
  -2  -2   9  418.23   18.75
   2  -2  -8  375.04   17.00
  -2  -2   8  361.77   16.25
   2  -2  -8  367.27   17.37
   2  -2  -7  192.73   11.48
  -2  -2   7  192.52   11.40
   2  -2  -7  194.80   11.86
  -2  -2   6  900.60   21.33
   2  -2  -6  911.66   22.66
  -2  -2   5  178.53    9.09
   2  -2  -5  177.53    9.50
  -2  -2   4   82.19    5.90
   2  -2  -4   86.11    6.30
  -2  -2   3  423.43   10.81
   2  -2  -3  436.73   12.05
  -2  -2   2  218.98    4.88
  -2  -2   2  216.10    6.97
   2  -2  -2  228.13    7.87
   2  -2  -2  229.81    8.19
  -2  -2   1 1627.78   14.86
   2  -2  -1 1637.97   19.06
   2  -2  -1 1652.67   19.41
  -2  -2   0 1141.69   13.95
  -2  -2   0 1167.28   11.36
   2  -2   0 1168.22   15.86
   2  -2   0 1160.51   15.56
  -2  -2  -1   70.48    4.10
   2  -2   1   66.42    3.32
  -2  -2  -1   76.45    4.08
   2  -2   1   72.14    4.55
  -2  -2  -2   71.40    4.79
  -2  -2  -2   70.97    4.46
  -2  -2  -2   70.70    3.91
   2  -2   2   74.43    2.09
   2  -2   2   65.28    3.55
   2  -2   2   74.28    4.94
  -2  -2  -3  333.60    9.83
  -2  -2  -3  320.27    9.90
  -2  -2  -3  325.87    8.14
  -2  -2  -3  305.38    7.34
   2  -2   3  324.89   10.33
   2  -2   3  301.60    7.57
  -2  -2  -4  426.71   10.27
  -2  -2  -4  443.54   12.42
  -2  -2  -4  450.64   12.22
  -2  -2  -4  447.56    9.94
   2  -2   4  425.36   10.45
   2  -2   4  462.61   13.48
  -2  -2  -5  762.12   13.61
  -2  -2  -5  754.97   17.23
  -2  -2  -5  765.61   15.83
  -2  -2  -5  806.29   17.31
   2  -2   5  752.16   15.80
  -2  -2  -6  132.01    7.73
  -2  -2  -6  124.69    5.95
  -2  -2  -6  121.20    7.66
  -2  -2  -6  125.29    7.52
   2  -2   6  139.73    9.35
   2  -2   6  131.44    7.74
  -2  -2  -7  439.44   11.52
  -2  -2  -7  409.58   14.50
  -2  -2  -7  453.48   15.56
   2  -2   7  439.75   17.09
   2  -2   7  420.15   14.82
  -2  -2  -8  554.12   18.76
  -2  -2  -8  553.03   17.78
   2  -2   8  564.77   20.89
   2  -2   8  568.22   18.85
  -2  -2  -9  267.85   13.06
   2  -2   9  284.83   16.06
   2  -2   9  281.37   14.62
  -2  -2 -10  132.37    6.08
   2  -2  10  113.34   11.22
   2  -2  10  138.49   11.29
   2  -2  10  129.24    5.86
  -2  -2 -10  142.57    6.71
   2  -2  11    0.61    1.29
  -2  -2 -11    5.85    2.06
   2  -2  11    4.04    2.64
   2  -2  11    5.81    4.16
  -2  -2 -11    6.45    2.37
  -2  -2 -12  104.56    6.14
   2  -2  12  103.60   12.14
   2  -2  12  121.55   11.35
   2  -2  12  107.93    5.95
  -2  -2 -12  106.48    6.58
  -2  -2 -13  142.18    7.30
   2  -2  13  138.01    6.86
  -2  -2 -14  121.85    6.93
  -2  -2 -14  123.53    6.58
   2  -2  14  119.12    6.31
  -2  -2 -15   19.25    3.53
  -2  -2 -15   20.60    3.76
   2  -2  15   18.39    2.83
  -2  -2 -16   13.55    2.76
  -2  -2 -17   90.91    4.67
  -2  -1  18   14.53    1.79
   2  -1 -18   20.49    2.39
   2  -1 -17  200.65    7.37
  -2  -1  17  185.72    6.81
   2  -1 -16   39.83    4.21
  -2  -1  16   36.19    3.79
   2  -1 -15   58.09    5.06
  -2  -1  15   54.19    4.67
   2  -1 -14    4.74    2.46
  -2  -1  14    5.58    2.42
   2  -1 -13  274.35    9.38
   2  -1 -13  303.63   20.70
  -2  -1  13  307.03   20.21
  -2  -1  13  300.12   10.28
   2  -1 -12  152.76    6.81
   2  -1 -12  166.60   14.91
  -2  -1  12  169.32   14.48
  -2  -1  12  163.74    7.44
   2  -1 -11  557.24   12.28
   2  -1 -11  573.78   25.56
  -2  -1  11  576.09   24.89
  -2  -1  11  566.62   22.32
  -2  -1  11  552.61   12.80
  -2  -1  10    9.79    2.00
   2  -1 -10    7.49    4.26
   2  -1 -10    9.56    1.89
  -2  -1  10    2.33    3.33
   2  -1  -9  308.81   16.33
  -2  -1   9  317.00   16.31
   2  -1  -8  448.79   18.25
  -2  -1   8  472.68   18.17
   2  -1  -8  451.65   18.94
   2  -1  -7 1023.89   25.19
  -2  -1   7 1035.70   24.54
   2  -1  -7 1001.43   25.78
   2  -1  -6   98.09    7.92
  -2  -1   6  107.83    8.01
   2  -1  -6  101.11    7.99
  -2  -1   5  376.15   11.72
  -2  -1   5  382.81   12.50
   2  -1  -5  379.65   13.31
  -2  -1   4   22.64    3.43
  -2  -1   4   24.91    3.83
   2  -1  -4   22.58    3.91
  -2  -1   3 1790.77   21.27
  -2  -1   3 1778.62   20.64
   2  -1  -3 1769.54   23.23
  -2  -1   2  110.35    5.06
  -2  -1   2  101.34    3.72
   2  -1  -2   93.07    4.77
  -2  -1   2  107.58    4.65
   2  -1  -2  110.02    5.67
  -2  -1   1  177.54    5.58
  -2  -1   1  185.35    5.94
  -2  -1   1  182.33    5.04
  -2  -1   1  184.97    4.91
   2  -1  -1  181.77    5.66
   2  -1  -1  185.40    6.38
  -2  -1   0  696.59   10.41
  -2  -1   0  715.41    9.30
  -2  -1   0  722.24    6.32
  -2  -1   0  689.19   10.37
  -2  -1   0  688.83   11.55
   2  -1   0  689.91   10.67
   2  -1   0  697.56   11.45
  -2  -1  -1 1167.17   12.73
  -2  -1  -1 1145.50   14.55
  -2  -1  -1 1170.25    9.78
   2  -1   1 1169.49    9.31
  -2  -1  -2  667.15   12.12
  -2  -1  -2  663.30    9.60
   2  -1   2  674.38   12.65
   2  -1   2  702.30    8.40
  -2  -1  -3  466.03    7.99
  -2  -1  -3  471.64   10.88
  -2  -1  -3  461.92   11.62
   2  -1   3  480.18   11.95
   2  -1   3  448.11    8.81
  -2  -1  -4   14.30    2.77
  -2  -1  -4   13.41    2.66
  -2  -1  -4   12.78    1.81
  -2  -1  -4   14.29    3.15
   2  -1   4   13.45    2.57
   2  -1   4   13.11    3.65
  -2  -1  -5  323.96   11.46
  -2  -1  -5  319.65    7.47
  -2  -1  -5  335.65   10.67
  -2  -1  -5  324.31   10.70
   2  -1   5  333.57   12.48
   2  -1   5  317.37   10.26
  -2  -1  -6  417.85   12.70
  -2  -1  -6  406.06   13.77
  -2  -1  -6  431.44    9.17
  -2  -1  -6  437.58   13.88
   2  -1   6  449.16   15.80
   2  -1   6  406.57   13.13
  -2  -1  -7  520.17   16.61
  -2  -1  -7  577.89   17.65
   2  -1   7  585.76   19.60
   2  -1   7  547.57   16.77
  -2  -1  -8  116.69    8.58
   2  -1   8  120.95   10.15
   2  -1   8  125.40    9.17
  -2  -1  -9  171.16   10.85
   2  -1   9  155.83   12.25
   2  -1   9  164.82   11.35
  -2  -1 -10  136.48    6.03
   2  -1  10  156.63   11.97
   2  -1  10  144.06   12.48
   2  -1  10  123.13    5.59
  -2  -1 -10  152.31    6.82
  -2  -1 -11  633.03   13.76
   2  -1  11  658.92   27.91
   2  -1  11  688.05   26.16
   2  -1  11  616.30   12.97
  -2  -1 -11  665.33   14.93
  -2  -1 -12  110.19    6.23
   2  -1  12  100.28   12.09
   2  -1  12  103.99   11.29
   2  -1  12  106.24    5.75
  -2  -1 -12  102.97    6.41
  -2  -1 -13   53.97    4.79
   2  -1  13   47.75    8.58
  -2  -1 -13   64.03    5.53
   2  -1  13   55.15    4.44
  -2  -1 -14   16.27    3.45
   2  -1  14   17.12    2.51
  -2  -1 -15  314.98   10.56
  -2  -1 -15  325.72   10.32
  -2  -1 -16   55.16    4.70
  -2  -1 -16   49.43    4.24
  -2  -1 -17   52.93    3.82
   2   0 -18   57.79    3.63
  -2   0  18   44.40    2.72
   2   0 -17   -0.94    2.11
  -2   0  17   -0.30    1.42
   2   0 -16  153.45    7.24
  -2   0  16  145.42    6.62
   2   0 -15    0.91    2.24
  -2   0  15    0.16    1.95
   2   0 -14  395.51   11.18
  -2   0  14  402.47   11.78
  -2   0  13   -0.52    1.85
   2   0 -13   -6.10    3.14
   2   0 -13    0.58    1.37
  -2   0  13   -3.41    2.76
   2   0 -12   25.07    6.15
   2   0 -12   18.20    2.54
  -2   0  12   20.43    5.18
  -2   0  12   21.87    3.20
  -2   0  11   -0.45    1.53
   2   0 -11   -1.82    2.55
   2   0 -11   -0.88    0.70
  -2   0  11   -3.87    3.23
   2   0 -10  533.17   23.11
  -2   0  10  521.67   22.21
  -2   0  10  495.56   11.41
   2   0  -9    3.21    3.09
  -2   0   9   -8.34    4.43
   2   0  -8   27.68    5.46
  -2   0   8   27.61    5.71
   2   0  -8   26.54    5.59
  -2   0   7   -2.76    2.16
   2   0  -7    1.75    3.68
  -2   0   7   -0.30    4.03
   2   0  -7    0.50    3.47
  -2   0   6 2553.87   32.07
   2   0  -6 2531.98   35.71
  -2   0   6 2639.66   35.36
   2   0  -6 2505.51   36.68
  -2   0   5   -0.33    2.25
   2   0  -5    3.45    3.44
  -2   0   5    0.36    3.32
   2   0  -5    1.03    2.99
  -2   0   4 2132.41   25.00
  -2   0   4 2170.33   25.68
   2   0  -4 2079.36   27.18
  -2   0   3    0.04    1.99
  -2   0   3    0.36    2.24
   2   0  -3    0.46    2.31
  -2   0   2   12.87    2.36
   2   0  -2   14.59    2.62
  -2   0   1    0.48    1.22
  -2   0   1    0.54    1.33
  -2   0   1    0.07    1.40
  -2   0   1    0.59    1.01
   2   0  -1   -0.03    1.06
   2   0  -1    0.42    1.49
  -2   0   0 9977.20   40.64
  -2   0   0 9878.08   36.32
  -2   0   0 9999.00   39.96
  -2   0  -1   -0.17    1.42
   2   0   1    1.13    1.49
   2   0   1    0.46    0.49
  -2   0  -2    9.42    2.15
  -2   0  -2    4.38    1.06
   2   0   2    7.18    1.38
  -2   0  -2    6.97    1.31
  -2   0  -3    0.60    0.74
  -2   0  -3   -0.77    1.74
   2   0   3    1.06    1.52
  -2   0  -3    0.37    0.90
  -2   0  -4 4126.02   32.55
   2   0   4 4143.21   32.12
  -2   0  -4 4095.07   21.01
  -2   0  -5    0.08    0.77
  -2   0  -5    0.38    1.77
  -2   0  -5    1.82    3.04
   2   0   5    0.53    2.29
  -2   0  -5    0.10    0.87
  -2   0  -6  175.43    4.32
  -2   0  -6  191.47    8.22
  -2   0  -6  191.73    9.94
   2   0   6  207.56    9.66
  -2   0  -6  186.93    5.14
  -2   0  -7   -3.25    3.75
  -2   0  -7   -0.89    1.54
   2   0   7    0.78    2.43
  -2   0  -8  655.11   20.48
   2   0   8  664.02   20.52
  -2   0  -9    2.66    2.43
   2   0   9    0.26    3.03
   2   0   9   -2.43    2.84
  -2   0 -10  140.96    6.25
  -2   0 -10  134.62   10.62
   2   0  10  144.13   12.65
   2   0  10  156.05   11.93
  -2   0 -10  151.56    6.68
  -2   0 -11    1.14    1.58
   2   0  11   -3.64    3.04
   2   0  11    2.63    3.95
  -2   0 -11    1.78    2.02
  -2   0 -12  143.94    7.07
   2   0  12  129.42   13.56
   2   0  12  147.29   12.99
  -2   0 -12  142.13    7.37
  -2   0 -13    0.04    2.12
   2   0  13   -1.84    2.89
  -2   0 -13    0.55    2.42
  -2   0 -14  441.33   12.51
  -2   0 -15   -1.16    2.68
  -2   0 -16   27.38    3.74
  -2   0 -16   23.70    3.37
  -2   0 -17    1.44    1.80
   2   1 -18   17.12    2.32
   2   1 -17  200.16    7.31
  -2   1  17  167.97    6.09
   2   1 -16   39.69    4.29
  -2   1  16   38.26    3.64
   2   1 -15   55.68    4.86
  -2   1  15   51.56    4.40
   2   1 -14    5.87    2.03
  -2   1  14    6.47    2.16
   2   1 -13  295.11    9.40
  -2   1  13  304.51   20.58
  -2   1  13  292.00    9.86
   2   1 -12  158.70    6.73
   2   1 -12  164.78   15.13
  -2   1  12  176.51   14.98
  -2   1  12  169.19    7.39
   2   1 -11  549.29   11.83
   2   1 -11  561.94   25.24
  -2   1  11  579.90   25.16
  -2   1  11  534.26   12.38
  -2   1  10   10.42    1.98
   2   1 -10   10.43    4.80
  -2   1  10    4.36    3.85
   2   1 -10    7.80    2.82
   2   1  -9  307.50   16.46
  -2   1   9  319.58   16.53
   2   1  -9  285.44   13.95
  -2   1   8  462.53   15.59
   2   1  -8  457.18   18.30
  -2   1   8  470.99   18.33
  -2   1   7 1061.18   22.06
   2   1  -7 1039.33   25.07
  -2   1   7 1058.61   25.05
   2   1  -7 1002.11   25.48
   2   1  -6  101.95    7.99
  -2   1   6  100.00    6.59
  -2   1   6  109.52    8.15
   2   1  -6   94.13    7.66
  -2   1   5  379.07   11.62
   2   1  -5  375.63   12.62
  -2   1   5  389.91   12.70
   2   1  -5  359.89   12.65
   2   1  -4   19.55    3.69
  -2   1   4   18.55    3.27
  -2   1   4   24.59    3.94
   2   1  -4   21.91    3.65
  -2   1   3 1742.72   21.22
   2   1  -3 1712.01   20.51
  -2   1   3 1741.41   20.14
   2   1  -3 1717.71   21.57
  -2   1   2  106.93    5.19
  -2   1   2  112.92    3.09
  -2   1   2  105.93    4.48
   2   1  -2  100.01    4.94
  -2   1   1  178.97    4.66
   2   1  -1  189.21    2.99
  -2   1   1  184.12    4.36
  -2   1   1  191.66    6.22
   2   1  -1  185.49    5.77
  -2   1   0  705.63   10.40
   2   1   0  691.31    7.72
  -2   1   0  709.73    5.17
  -2   1   0  727.71   11.15
   2   1   0  680.76   10.11
  -2   1   0  718.65   10.87
  -2   1  -1 1196.67   15.23
  -2   1  -1 1182.22   13.57
  -2   1  -1 1201.30   13.46
   2   1   2  665.59    9.83
  -2   1  -2  681.82   10.06
  -2   1  -2  694.96   10.20
  -2   1  -3  426.40    9.75
  -2   1  -3  435.22    7.84
   2   1   3  446.67    9.60
  -2   1  -3  453.22    8.49
  -2   1  -4   12.30    2.36
   2   1   4   10.28    2.65
  -2   1  -4   14.68    1.88
  -2   1  -4   12.84    1.94
  -2   1  -5  317.14    9.41
   2   1   5  308.93   10.58
  -2   1  -5  313.36    7.94
  -2   1  -6  428.51   11.64
   2   1   6  423.68   13.82
  -2   1  -6  410.38    9.61
  -2   1  -7  587.65   14.27
   2   1   7  567.49   17.55
  -2   1  -8  124.80    9.85
   2   1   8  130.64    9.60
  -2   1  -9  147.43   11.13
   2   1   9  158.37   11.52
  -2   1 -10  140.60   11.22
  -2   1 -10  143.37    6.20
   2   1  10  146.71   11.50
  -2   1 -10  147.79    6.54
  -2   1 -11  657.09   13.96
   2   1  11  665.29   26.04
   2   1  11  673.65   28.79
  -2   1 -11  659.60   14.44
  -2   1 -12  111.42    6.20
   2   1  12   92.41   11.91
   2   1  12   93.47   11.18
  -2   1 -12  109.78    6.37
  -2   1 -13   55.50    4.81
   2   1  13   42.13    8.53
   2   1  13   46.83    7.61
  -2   1 -13   52.81    4.98
  -2   1 -14   15.53    3.37
  -2   1 -15  315.99   10.37
  -2   1 -16   54.40    4.59
  -2   1 -16   56.01    4.53
  -2   1 -17   50.28    3.84
  -2   1 -17   52.22    3.85
   2   2 -18   27.55    2.66
   2   2 -17    2.12    1.94
   2   2 -16   85.64    5.53
  -2   2  16   66.99    4.37
   2   2 -15  136.27    6.32
  -2   2  15  120.17    6.24
   2   2 -14  222.96    8.09
  -2   2  14  210.64    8.38
   2   2 -13   36.94    3.35
  -2   2  13   27.11    7.24
  -2   2  13   30.40    3.29
  -2   2  12    3.41    1.62
   2   2 -12    6.79    1.76
  -2   2  12    2.90    2.23
   2   2 -11  187.90    6.86
   2   2 -11  160.10   13.99
  -2   2  11  198.10   15.13
  -2   2  11  192.38    7.46
   2   2 -10  306.79   17.76
  -2   2  10  285.99   16.64
  -2   2  10  292.16    8.68
   2   2 -10  290.43   14.98
   2   2  -9  394.76   18.55
  -2   2   9  417.04   19.05
   2   2  -9  415.05   17.09
   2   2  -8  383.92   17.04
  -2   2   8  391.76   14.34
   2   2  -8  364.90   13.13
  -2   2   8  377.99   16.85
   2   2  -8  349.78   15.00
   2   2  -7  184.51   11.04
  -2   2   7  191.25    9.62
  -2   2   7  193.42   11.57
  -2   2   6  874.30   18.90
   2   2  -6  874.57   21.13
   2   2  -6  829.46   20.89
  -2   2   5  168.95    8.10
   2   2  -5  170.69    8.77
  -2   2   5  172.05    8.94
   2   2  -5  165.43    8.67
  -2   2   4   80.54    5.56
   2   2  -4   86.35    5.81
  -2   2   4   86.46    5.88
   2   2  -4   80.86    5.55
   2   2  -3  398.00    9.99
  -2   2   3  421.89   11.13
  -2   2   3  416.00   10.48
   2   2  -3  404.18   10.18
   2   2  -2  203.55    6.20
  -2   2   2  200.39    3.50
  -2   2   2  212.82    6.57
  -2   2   2  211.31    7.35
   2   2  -2  214.16    6.56
   2   2  -1 1598.94   12.53
  -2   2   1 1636.42   18.90
   2   2  -1 1588.58   15.51
  -2   2   1 1629.07   18.86
  -2   2   0 1220.88   15.83
  -2   2   0 1218.22   15.66
  -2   2  -1   77.72    4.34
  -2   2  -1   76.44    4.19
  -2   2  -2   61.21    4.08
  -2   2  -2   69.99    4.07
   2   2   2   71.87    2.06
  -2   2  -2   67.57    4.00
   2   2   3  313.09    5.07
   2   2   3  304.69    8.84
  -2   2  -3  313.93    8.00
  -2   2  -3  311.72    8.32
  -2   2  -4  427.76    9.33
   2   2   4  420.73   11.61
  -2   2  -4  440.73   10.36
  -2   2  -5  722.35   13.67
   2   2   5  770.41   17.25
  -2   2  -5  702.10   11.96
  -2   2  -5  747.58   14.12
  -2   2  -6  129.49    6.14
   2   2   6  141.27    8.50
  -2   2  -6  123.84    5.14
  -2   2  -6  139.42    6.53
  -2   2  -7  457.93   11.94
   2   2   7  420.17   15.62
  -2   2  -7  420.69   11.83
   2   2   8  564.03   19.80
  -2   2  -9  278.43   15.52
   2   2   9  279.64   15.27
  -2   2 -10  125.60   11.18
  -2   2 -10  129.15    5.91
   2   2  10  133.43   11.52
  -2   2 -10  140.08    6.32
  -2   2 -11    5.13    1.97
  -2   2 -11   -1.51    3.71
   2   2  11    2.20    2.81
  -2   2 -11    7.25    2.33
  -2   2 -12  107.45    6.15
   2   2  12   94.77   12.06
   2   2  12  100.54   11.21
  -2   2 -12  109.54    6.38
  -2   2 -13  152.04    7.42
   2   2  13  132.97   13.69
  -2   2 -13  134.83    7.18
  -2   2 -14  122.97    6.79
  -2   2 -15   20.88    3.65
  -2   2 -16   14.41    3.01
  -2   2 -17   95.16    4.91
  -2   2 -17   93.79    4.94
   2   3 -18   67.98    3.68
   2   3 -17   44.70    3.72
   2   3 -16  268.79    9.05
  -2   3  15    3.54    1.64
   2   3 -14   16.20    2.52
  -2   3  14   16.84    2.73
   2   3 -13   30.12    3.13
  -2   3  13   30.17    7.31
  -2   3  13   24.51    3.13
   2   3 -12  451.42   10.99
  -2   3  12  448.98   23.87
  -2   3  12  443.03   11.53
  -2   3  11    3.59    1.60
   2   3 -11    3.52    1.13
  -2   3  11    3.21    3.71
   2   3 -10   23.40    5.83
  -2   3  10   20.91    6.14
   2   3 -10   20.15    4.22
  -2   3  10   25.12    2.72
   2   3  -9   32.79    6.86
  -2   3   9   37.78    4.69
  -2   3   9   36.26    7.17
   2   3  -9   35.64    5.70
  -2   3   8 1579.06   28.75
   2   3  -8 1525.87   33.77
   2   3  -8 1534.80   28.11
  -2   3   8 1599.82   34.56
   2   3  -8 1486.36   31.55
   2   3  -7  392.67   16.03
  -2   3   7  405.55   13.97
   2   3  -7  376.03   13.67
  -2   3   7  376.35   16.02
   2   3  -7  368.80   15.19
   2   3  -6   46.03    6.07
  -2   3   6   40.91    4.81
  -2   3   6   43.50    6.25
   2   3  -6   46.80    5.96
   2   3  -5   -0.07    2.92
  -2   3   5    0.37    2.19
  -2   3   5    2.92    3.64
   2   3  -5    1.88    2.25
  -2   3   4  574.69   14.39
   2   3  -4  551.87   13.70
  -2   3   4  563.94   14.42
   2   3  -4  546.92   13.20
   2   3  -3  121.96    5.85
  -2   3   3  120.48    6.39
  -2   3   3  119.34    6.29
   2   3  -3  138.83    5.92
   2   3  -2   12.39    2.20
  -2   3   2   10.77    2.88
  -2   3   2   11.80    2.68
   2   3  -2   14.41    2.04
  -2   3   2   11.72    2.94
  -2   3   1   72.02    4.86
  -2   3   1   73.69    4.92
   2   3  -1   68.84    3.10
  -2   3   0  292.79    8.78
   2   3   0  282.55    7.49
  -2   3   0  289.92    8.70
  -2   3  -1  165.30    6.73
   2   3   1  159.12    4.90
  -2   3  -1  162.98    6.62
   2   3   2 1651.42   16.67
  -2   3  -2 1720.56   20.69
   2   3   2 1655.96   12.52
  -2   3  -2 1734.22   20.99
  -2   3  -3  131.64    6.16
   2   3   3  115.37    4.03
   2   3   3  121.32    6.46
  -2   3  -3  123.40    6.16
  -2   3  -4   18.63    2.62
   2   3   4   19.73    3.55
  -2   3  -4   25.48    3.41
   2   3   4   18.67    1.39
  -2   3  -4   23.74    3.16
  -2   3  -5  162.89    6.56
  -2   3  -5  174.85    7.28
   2   3   5  183.77    9.30
  -2   3  -5  195.29    8.26
  -2   3  -6  997.92   16.29
  -2   3  -6  934.82   16.22
   2   3   6  965.52   22.32
  -2   3  -6  954.00   18.93
   2   3   7   38.74    5.67
  -2   3  -7   43.39    4.50
   2   3   8  407.08   17.40
  -2   3  -8  374.58   12.90
   2   3   9   64.95    7.77
  -2   3 -10  508.18   22.65
   2   3  10  515.79   22.53
  -2   3 -10  524.65   11.97
  -2   3 -11   80.69    5.11
  -2   3 -11   80.83   10.43
   2   3  11   79.31    9.41
  -2   3 -11   85.92    5.31
  -2   3 -12  462.95   12.27
   2   3  12  445.83   23.36
  -2   3 -12  459.45   12.36
  -2   3 -13    2.25    2.04
  -2   3 -13    2.54    2.17
  -2   3 -14  146.66    7.28
  -2   3 -15   40.62    4.25
  -2   3 -16  386.25   10.33
  -2   3 -17   18.11    2.49
  -2   3 -17   19.90    2.74
   2   4 -17    2.95    1.87
  -2   4  14    1.14    1.56
  -2   4  13   64.58    4.56
  -2   4  12    3.18    1.62
  -2   4  12    3.23    4.12
  -2   4  11  103.92   11.53
   2   4 -11  102.35    9.62
  -2   4  11   98.69    5.32
  -2   4  10  126.91   12.26
  -2   4  10  119.98    5.64
   2   4 -10  130.77   10.79
   2   4  -9  768.86   21.48
  -2   4   9  842.35   27.75
   2   4  -9  772.28   24.72
   2   4  -8    3.41    3.43
  -2   4   8   -1.92    1.89
  -2   4   8    2.39    5.00
   2   4  -8    0.90    1.63
   2   4  -8    0.28    2.52
  -2   4   7  176.77    9.66
   2   4  -7  170.71   10.93
  -2   4   7  178.57   11.70
   2   4  -7  164.21    9.75
   2   4  -7  180.40   11.07
   2   4  -6    1.95    3.34
  -2   4   6    3.23    2.12
  -2   4   6    4.19    4.29
   2   4  -6    1.28    2.65
   2   4  -6    2.07    3.19
  -2   4   5 1216.43   22.81
   2   4  -5 1186.80   22.92
   2   4  -5 1175.47   23.61
  -2   4   5 1227.19   24.35
   2   4  -5 1232.74   24.99
   2   4  -4   95.53    6.30
  -2   4   4   88.18    6.11
  -2   4   4   98.50    6.89
   2   4  -4  102.38    7.44
   2   4  -4   88.58    5.43
  -2   4   3  375.25   11.51
  -2   4   3  361.87   11.26
   2   4  -3  380.73   12.29
   2   4  -3  352.66    8.82
  -2   4   2  279.50    9.14
  -2   4   2  287.52    9.84
  -2   4   2  293.30    9.96
   2   4  -2  294.42   10.13
   2   4  -2  283.26    6.44
  -2   4   1 3179.58   31.15
  -2   4   1 3218.28   31.10
   2   4  -1 3164.47   29.50
   2   4   0   66.69    4.82
  -2   4   0   62.13    4.98
   2   4   0   63.61    4.27
  -2   4   0   68.78    5.21
   2   4   0   55.53    2.11
   2   4   1  333.41    9.21
  -2   4  -1  338.03   10.38
  -2   4  -1  343.63   10.39
   2   4   1  311.90    7.79
  -2   4  -2   11.28    3.11
   2   4   2    9.25    1.93
   2   4   2   10.82    1.70
  -2   4  -2    8.93    2.96
  -2   4  -3  925.99   16.26
  -2   4  -3 1148.73   19.30
   2   4   3 1047.85   14.19
   2   4   3 1001.15   10.07
  -2   4  -3 1163.55   19.79
  -2   4  -4   10.30    2.03
   2   4   4   12.07    1.50
   2   4   4   13.88    3.72
  -2   4  -4   17.62    3.47
  -2   4  -4   15.77    3.28
  -2   4  -5  998.18   18.82
   2   4   5 1009.22   22.25
  -2   4  -5  988.86   20.08
  -2   4  -6   43.33    3.46
  -2   4  -6   54.95    5.17
   2   4   6   41.69    5.78
  -2   4  -6   49.15    5.09
   2   4   7  258.88   13.38
  -2   4  -7  259.23   11.36
   2   4   8   11.51    3.99
  -2   4  -8   12.79    3.15
   2   4   9  826.12   27.34
   2   4  10   -1.00    2.11
  -2   4 -10   -4.08    1.87
  -2   4 -11    1.97    1.62
  -2   4 -11   14.39    6.86
   2   4  11   11.44    4.58
  -2   4 -11   -0.45    1.70
  -2   4 -12   -0.64    1.71
   2   4  12    2.99    2.58
  -2   4 -12   -0.04    1.98
  -2   4 -13  378.62   11.31
  -2   4 -13  368.97   11.13
  -2   4 -14    1.76    1.96
  -2   4 -15   54.86    4.57
  -2   4 -16   -0.35    1.84
  -2   4 -17  108.07    4.80
  -2   4 -17  119.92    5.31
   2   5 -17   42.66    3.41
  -2   5  12  462.18   24.84
  -2   5  12  482.35   11.68
  -2   5  11  131.35   13.43
  -2   5  11  130.13    6.08
   2   5 -11  138.97   11.67
  -2   5  10    7.11    1.54
  -2   5  10    6.36    5.61
   2   5 -10    1.83    2.34
   2   5  -9   58.76    6.49
  -2   5   9   60.91    9.27
   2   5  -9   53.87    6.92
  -2   5   8  797.67   21.32
   2   5  -8  722.66   21.76
  -2   5   8  764.06   25.32
   2   5  -8  753.87   24.25
  -2   5   7  601.92   18.02
   2   5  -7  529.65   18.21
  -2   5   7  576.67   20.50
   2   5  -7  561.37   19.91
  -2   5   6  765.58   19.82
   2   5  -6  757.55   20.82
  -2   5   6  723.21   21.39
   2   5  -6  741.99   21.58
  -2   5   5    2.54    2.41
  -2   5   5    0.12    3.33
  -2   5   5    1.14    1.94
   2   5  -5   -0.83    2.91
   2   5  -5    1.55    3.40
  -2   5   4 1186.18   23.29
   2   5  -4 1194.15   24.12
   2   5  -4 1255.48   24.81
  -2   5   3   96.44    6.78
  -2   5   3   98.44    6.62
   2   5  -3   94.66    7.17
   2   5  -3  104.04    7.30
  -2   5   3   88.84    6.39
   2   5  -2  477.08   14.01
  -2   5   2  440.32   13.06
   2   5  -2  472.71   13.47
  -2   5   2  449.14   13.05
   2   5  -1  336.11   11.29
  -2   5   1  328.27   11.24
   2   5  -1  333.50   10.67
  -2   5   1  320.50   11.00
   2   5   0  294.91   10.08
  -2   5   0  302.10   10.81
  -2   5   0  307.74   10.78
   2   5   0  286.56    9.19
  -2   5  -1  106.87    6.97
   2   5   1  103.89    6.02
  -2   5  -1  101.76    6.70
   2   5   1   94.28    5.05
   2   5   2 1851.52   22.87
  -2   5  -2 1988.09   27.43
   2   5   2 1778.48   19.23
  -2   5  -2 2008.88   27.69
  -2   5  -3   12.58    2.85
   2   5   3   14.40    2.43
  -2   5  -3   12.55    3.59
   2   5   3    6.44    1.36
  -2   5  -3   13.95    3.55
  -2   5  -4    1.26    1.62
   2   5   4    3.57    3.47
  -2   5  -4    1.10    2.98
   2   5   4    2.78    1.40
  -2   5  -4    1.33    2.63
  -2   5  -5    3.43    1.31
  -2   5  -5    7.09    3.50
   2   5   5   10.58    3.75
  -2   5  -5    6.87    2.84
  -2   5  -6  856.31   19.77
   2   5   6  894.67   24.01
  -2   5  -6  868.89   21.47
  -2   5  -7  365.75   13.48
   2   5   7  391.93   17.14
  -2   5  -7  352.90   14.33
   2   5   8  175.64   12.36
  -2   5  -8  159.36   10.04
   2   5   9   -1.42    3.27
   2   5  10  367.49   20.26
  -2   5 -10  359.77    9.88
   2   5  11   46.65    8.35
  -2   5 -11   44.01    3.94
  -2   5 -12  154.70    7.27
   2   5  12  150.75   14.44
  -2   5 -12  164.90    7.20
  -2   5 -13    7.73    2.14
  -2   5 -14  102.70    6.04
  -2   5 -15   26.52    3.37
  -2   5 -16  124.22    5.69
  -2   5 -17    7.90    1.71
   2   6 -17    6.61    1.85
  -2   6  12   52.68    9.50
  -2   6  11   60.51    9.81
   2   6 -11   59.23    7.52
  -2   6  10  258.49   17.58
   2   6 -10  234.47   15.36
   2   6  -9  455.25   18.64
  -2   6   9  454.51   21.99
   2   6  -9  436.53   20.24
  -2   6   8   69.40    6.76
   2   6  -8   63.58    6.99
  -2   6   8   73.15    9.59
   2   6  -8   64.41    7.94
  -2   6   7  156.28    9.80
   2   6  -7  139.65   10.13
  -2   6   7  146.98   11.47
   2   6  -7  150.89   11.10
  -2   6   6  728.40   20.34
   2   6  -6  671.06   20.72
  -2   6   6  685.04   21.68
   2   6  -6  682.12   21.71
   2   6  -5  902.98   23.28
  -2   6   5  961.87   24.01
  -2   6   5  866.71   20.49
   2   6  -5  982.13   24.72
   2   6  -4  229.68   11.51
  -2   6   4  227.97   11.23
  -2   6   4  214.84   10.22
   2   6  -4  233.35   11.85
  -2   6   3  154.73    8.75
   2   6  -3  170.34    9.90
  -2   6   3  157.58    8.95
  -2   6   3  167.12    8.98
   2   6  -3  176.29    9.79
   2   6  -2  593.51   16.84
  -2   6   2  567.63   15.96
   2   6  -2  587.41   16.06
  -2   6   2  569.10   15.72
  -2   6   1 1132.19   22.20
   2   6  -1 1146.68   22.29
  -2   6   1 1130.82   21.94
   2   6  -1 1109.45   20.69
   2   6   0 1492.85   24.39
  -2   6   0 1501.11   25.64
   2   6   0 1445.61   22.32
  -2   6   0 1525.93   25.44
  -2   6  -1   21.71    4.45
   2   6   1   21.06    3.52
  -2   6  -1   23.70    4.43
   2   6   1   20.86    3.28
   2   6   2   60.25    4.89
  -2   6  -2   68.68    6.50
   2   6   2   63.63    4.46
  -2   6  -2   67.73    6.21
   2   6   3  374.17   11.15
  -2   6  -3  408.82   14.22
  -2   6  -3  396.52   14.11
   2   6   3  363.46    9.28
   2   6   4  861.92   16.21
   2   6   4  924.37   22.96
  -2   6  -4  938.73   21.72
  -2   6  -4  936.39   22.08
  -2   6  -5  251.35    8.80
  -2   6  -5  298.25   12.86
   2   6   5  292.72   13.89
  -2   6  -5  291.97   12.99
  -2   6  -6    2.57    3.93
   2   6   6    3.64    3.43
  -2   6  -6    3.73    3.15
  -2   6  -7  136.84    9.62
   2   6   7  135.10   10.74
  -2   6  -7  142.54    9.87
  -2   6  -8  704.01   12.71
   2   6   8  727.91   25.96
  -2   6  -8  704.17   22.44
   2   6   9  319.23   18.34
  -2   6  -9  301.93    8.88
  -2   6  -9  311.66   15.56
   2   6  10  314.70   19.32
   2   6  11    0.64    1.96
   2   6  12   69.41   10.41
  -2   6 -12   67.16    5.01
  -2   6 -13   86.47    5.57
  -2   6 -14  196.67    8.04
  -2   6 -15    1.64    2.07
  -2   6 -16    1.30    1.55
  -2   6 -17   22.39    2.09
   2   7 -17  163.52    5.38
  -2   7  11  109.93   13.34
   2   7 -11   80.71    9.66
  -2   7  10  -11.03    6.30
   2   7 -10    3.74    2.24
   2   7  -9  189.31   12.98
  -2   7   9  186.45   15.31
   2   7  -9  170.39   13.31
   2   7  -8    9.56    1.68
  -2   7   8   17.70    6.49
   2   7  -8   12.23    4.25
   2   7  -8    8.09    3.73
  -2   7   7  610.59   19.86
   2   7  -7  553.60   20.64
  -2   7   7  584.99   22.53
   2   7  -7  575.20   21.92
  -2   7   6    8.75    3.20
  -2   7   6    9.82    4.50
  -2   7   6   10.20    3.12
   2   7  -6    7.63    3.81
   2   7  -6    8.63    4.03
  -2   7   5    5.16    3.28
  -2   7   5    8.04    3.11
   2   7  -5    4.44    3.34
   2   7  -5    7.37    3.57
  -2   7   4   13.23    4.10
  -2   7   4   13.68    3.69
   2   7  -4   12.46    4.17
   2   7  -4   20.26    4.96
   2   7  -3  880.78   22.68
  -2   7   3  855.88   21.19
  -2   7   3  888.62   21.71
   2   7  -3  885.30   22.27
  -2   7   3  868.47   21.21
  -2   7   2    4.18    3.55
   2   7  -2    0.20    3.39
   2   7  -2   -0.11    3.15
  -2   7   2   -0.71    3.00
   2   7  -1   43.13    5.56
  -2   7   1   42.46    5.57
  -2   7   1   41.48    5.51
   2   7  -1   36.76    4.90
  -2   7   0    0.62    3.76
   2   7   0    0.85    2.73
  -2   7   0    2.71    3.58
   2   7   0    1.22    2.72
  -2   7  -1 1477.37   27.98
   2   7   1 1377.99   24.76
   2   7   1 1316.27   22.27
  -2   7  -1 1431.97   27.27
   2   7   2    2.93    2.43
  -2   7  -2    4.40    4.07
  -2   7  -2    3.27    3.82
   2   7   2    1.33    1.74
   2   7   3  500.69   14.23
  -2   7  -3  553.92   17.95
   2   7   3  499.91   12.48
  -2   7  -3  547.04   17.73
  -2   7  -4   21.24    3.31
   2   7   4   22.52    3.31
  -2   7  -4   27.87    5.43
   2   7   4   28.03    5.62
  -2   7  -4   24.04    4.70
  -2   7  -5   42.04    6.38
   2   7   5   47.02    6.79
  -2   7  -5   54.18    6.67
   2   7   6   52.73    7.35
  -2   7  -6   64.87    7.50
  -2   7  -6   53.71    6.58
  -2   7  -7  549.88   19.59
   2   7   7  578.11   22.78
  -2   7  -7  573.53   20.89
  -2   7  -8    9.64    1.91
   2   7   8    8.22    4.61
  -2   7  -8   13.51    3.51
  -2   7  -9   10.44    2.27
   2   7   9   12.84    4.67
  -2   7  -9    8.48    2.88
   2   7  10   -0.49    2.96
   2   7  11  461.06   24.95
  -2   7 -12   47.60    4.25
  -2   7 -13    9.67    2.61
  -2   7 -14    6.68    2.37
  -2   7 -15  201.11    7.16
  -2   7 -16    8.07    1.68
  -2   8  11    0.79    5.31
   2   8 -11   -0.31    2.61
  -2   8  10  285.00   19.87
   2   8 -10  253.81   17.17
   2   8  -9    2.72    1.93
  -2   8   9    5.80    6.50
   2   8  -9   -0.81    1.76
   2   8  -8   63.41    4.14
   2   8  -8   63.55    8.16
  -2   8   8   70.90   10.40
   2   8  -8   55.87    8.16
  -2   8   7   23.95    4.23
  -2   8   7   15.04    6.32
   2   8  -7   15.44    2.14
   2   8  -7   22.31    4.67
   2   8  -7   16.64    4.90
  -2   8   6  914.99   25.05
   2   8  -6  865.82   26.42
  -2   8   6  899.60   27.40
  -2   8   6  806.60   22.63
   2   8  -6  903.17   27.55
  -2   8   5   21.57    5.11
  -2   8   5   19.96    4.40
   2   8  -5   23.90    4.96
   2   8  -5   18.82    4.57
   2   8  -4  267.03   14.09
  -2   8   4  256.25   13.45
  -2   8   4  237.54   12.32
   2   8  -4  262.69   13.87
   2   8  -3  190.62   11.73
  -2   8   3  197.14   11.32
  -2   8   3  183.51   10.84
  -2   8   3  164.64   10.07
   2   8  -3  191.00   11.38
   2   8  -2  558.17   18.86
  -2   8   2  552.02   18.32
   2   8  -2  551.82   17.91
  -2   8   2  506.26   17.05
  -2   8   1    9.32    4.27
   2   8  -1   10.56    3.78
  -2   8   1    9.51    3.58
   2   8  -1    7.16    3.21
   2   8   0  962.68   23.11
  -2   8   0 1013.01   24.91
   2   8   0  948.32   21.49
  -2   8   0 1009.56   24.35
   2   8   1    4.17    2.83
  -2   8  -1    7.66    4.37
  -2   8  -1    4.13    3.52
   2   8   1    5.38    2.77
   2   8   2  250.53   11.51
  -2   8  -2  253.85   13.15
  -2   8  -2  249.87   12.84
   2   8   2  245.56   10.24
   2   8   3   12.69    2.85
  -2   8  -3   17.85    5.11
   2   8   3   12.37    2.86
  -2   8  -3   11.75    3.97
  -2   8  -4  991.00   21.32
  -2   8  -4 1102.67   27.43
   2   8   4 1138.04   29.21
   2   8   4 1030.42   21.97
  -2   8  -4 1088.48   27.49
  -2   8  -5   62.36    7.93
   2   8   5   57.37    7.50
  -2   8  -5   61.17    7.24
  -2   8  -6  142.17   11.17
   2   8   6  126.06   10.94
  -2   8  -6  120.29   10.03
   2   8   7   12.06    4.43
  -2   8  -7    1.76    7.57
  -2   8  -7    9.85    1.93
  -2   8  -7   14.90    3.94
  -2   8  -8  417.57   10.61
   2   8   8  430.49   21.88
  -2   8  -8  437.37   20.13
   2   8   9   18.56    5.22
  -2   8  -9   10.97    2.37
  -2   8  -9   15.54    3.90
   2   8  10  266.90   19.03
   2   8  11   12.73    5.48
  -2   8 -12  241.51    8.88
  -2   8 -13    2.87    2.04
  -2   8 -14  287.37    8.87
  -2   8 -15    4.06    1.75
  -2   8 -16   16.62    1.81
  -2   9  10   -0.53    6.42
   2   9 -10    4.35    2.52
   2   9  -9   88.73    5.31
   2   9  -9   95.19   10.10
  -2   9   9   99.95   12.50
   2   9  -9   90.54   10.91
   2   9  -8  176.07    6.94
   2   9  -8  177.24   13.54
  -2   9   8  185.69   15.36
   2   9  -8  172.41   13.94
   2   9  -7  452.50   10.49
   2   9  -7  442.16   20.59
  -2   9   7  452.46   21.88
   2   9  -7  453.94   21.51
  -2   9   6   87.02    8.46
   2   9  -6   80.63    4.34
  -2   9   6   76.47    9.03
  -2   9   6   90.42    8.24
   2   9  -6   83.51    9.07
   2   9  -6   80.64    9.20
  -2   9   5    4.44    4.00
  -2   9   5    5.83    2.84
   2   9  -5    5.35    3.53
   2   9  -5    6.26    2.93
   2   9  -4  249.38   14.45
  -2   9   4  234.86   13.70
  -2   9   4  228.86   12.80
   2   9  -4  240.93   14.11
   2   9  -3  797.31   24.64
  -2   9   3  735.78   22.83
  -2   9   3  722.41   22.42
   2   9  -3  788.51   23.87
  -2   9   3  710.06   21.80
   2   9  -2  455.13   18.22
  -2   9   2  446.45   17.74
  -2   9   2  436.67   17.08
   2   9  -2  456.37   17.49
  -2   9   1   27.76    5.71
   2   9  -1   25.52    5.22
   2   9  -1   27.61    4.78
  -2   9   1   24.53    5.25
   2   9   0    1.41    2.72
  -2   9   0   -0.88    4.15
   2   9   0    2.44    2.63
  -2   9   0    1.05    2.95
   2   9   1  557.13   18.70
  -2   9  -1  584.89   20.77
  -2   9  -1  585.88   20.36
   2   9   1  556.49   17.39
  -2   9  -2  217.35   13.16
   2   9   2  206.70   11.25
   2   9   2  188.81    9.84
  -2   9  -2  207.90   12.57
   2   9   3  126.51    8.74
  -2   9  -3  150.37   11.35
  -2   9  -3  146.21   10.93
  -2   9  -4    9.12    5.37
   2   9   4    2.59    1.78
   2   9   4   10.30    4.45
  -2   9  -4    4.62    3.42
  -2   9  -5  162.61    6.15
  -2   9  -5  170.45   12.78
   2   9   5  169.84   12.83
  -2   9  -5  157.84   11.77
  -2   9  -6  292.38    8.48
   2   9   6  283.33   17.03
  -2   9  -6  307.85   17.21
  -2   9  -6  290.99   16.27
  -2   9  -7  285.42   17.62
  -2   9  -7  284.42    8.71
   2   9   7  307.16   18.64
  -2   9  -7  299.65   16.94
   2   9   8   12.92    5.27
  -2   9  -8   12.53    2.42
  -2   9  -8   16.29    4.22
  -2   9  -9   87.75    5.44
   2   9   9   82.33   10.75
  -2   9  -9   66.53    8.43
   2   9  10   61.24    9.97
  -2   9 -10   44.14    4.35
  -2   9 -12   59.83    4.48
  -2   9 -13    5.60    2.13
  -2   9 -14   23.61    2.91
  -2   9 -15  105.41    4.61
  -2  10   9  151.46   15.06
   2  10  -9  137.83    6.63
   2  10  -9  123.90   12.25
   2  10  -9  122.43   12.53
  -2  10   8   17.14    7.93
   2  10  -8   17.35    5.44
   2  10  -8   14.29    2.63
   2  10  -8   14.78    4.12
   2  10  -7    6.57    3.78
   2  10  -7    7.98    1.90
  -2  10   7   11.89    5.80
   2  10  -7    9.16    3.38
  -2  10   6  196.07   12.93
   2  10  -6  184.44    6.76
   2  10  -6  162.93   13.01
  -2  10   6  184.48   14.23
  -2  10   6  164.94   11.65
   2  10  -6  181.16   13.75
   2  10  -5  430.79   20.36
   2  10  -5  429.24    9.75
  -2  10   5  417.27   19.75
  -2  10   5  408.89   18.30
   2  10  -5  432.47   20.38
   2  10  -4  176.15   12.92
  -2  10   4  156.57   11.37
  -2  10   4  168.61   12.60
   2  10  -4  166.72   12.31
   2  10  -3    3.81    3.59
  -2  10   3    6.77    3.75
  -2  10   3    2.46    3.52
  -2  10   3   11.46    3.58
   2  10  -3    4.81    3.39
   2  10  -2    7.57    3.96
  -2  10   2    7.54    4.50
   2  10  -2    2.91    2.26
  -2  10   2    5.66    3.32
   2  10  -1  739.75   24.05
  -2  10   1  743.86   24.39
  -2  10   1  736.15   23.65
   2  10  -1  710.35   22.39
   2  10   0  349.91   16.36
  -2  10   0  360.07   17.39
  -2  10   0  353.36   16.62
   2  10   0  335.72   15.00
   2  10   1  237.13   13.28
  -2  10  -1  234.84   14.47
  -2  10  -1  244.45   14.10
   2  10   1  234.46   12.15
   2  10   2   14.01    3.81
  -2  10  -2   13.71    5.68
  -2  10  -2   17.49    4.83
   2  10   2   11.49    2.72
   2  10   3  296.69   14.24
  -2  10  -3  314.92   16.97
  -2  10  -3  324.56   16.88
   2  10   4  252.08   15.92
   2  10   4  241.81   12.62
  -2  10  -4  254.69    7.85
  -2  10  -4  275.93   16.57
  -2  10  -4  260.13   15.47
  -2  10  -5  220.81    7.49
  -2  10  -5  196.03   15.30
   2  10   5  234.77   15.74
  -2  10  -5  216.65   14.50
   2  10   6   13.74    3.83
  -2  10  -6    8.31    1.87
   2  10   7   16.45    5.59
  -2  10  -7   22.62   10.15
  -2  10  -7   27.18    3.16
  -2  10  -7   33.76    5.97
  -2  10  -8  207.69    8.07
   2  10   8  211.23   16.95
  -2  10  -8  196.27   14.79
  -2  10  -9  209.86    8.37
   2  10   9  202.28   17.21
  -2  10  -9  186.54   14.61
  -2  10 -10    3.04    2.23
  -2  10 -12   54.48    4.19
  -2  10 -13  190.10    6.98
  -2  10 -14   19.08    2.46
   2  11  -9    0.98    1.97
   2  11  -8  287.44    9.28
   2  11  -8  279.16   18.44
  -2  11   8  268.18   19.42
   2  11  -8  268.66   18.62
  -2  11   7   38.31    8.07
   2  11  -7   30.42    6.70
   2  11  -7   34.76    3.45
   2  11  -7   29.42    6.66
  -2  11   6   56.55    9.03
   2  11  -6   66.42    4.43
   2  11  -6   59.97    8.66
   2  11  -6   72.84    9.39
  -2  11   5   17.08    4.83
  -2  11   5   11.79    4.07
   2  11  -5   20.26    2.58
   2  11  -5   20.85    5.82
   2  11  -5   19.67    5.12
   2  11  -4  531.28   23.33
   2  11  -4  533.64   11.06
  -2  11   4  529.79   22.79
  -2  11   4  512.79   21.62
   2  11  -4  530.32   22.81
   2  11  -3   32.35    6.20
  -2  11   3   37.38    6.78
  -2  11   3   35.91    6.52
   2  11  -3   33.57    2.85
   2  11  -3   34.97    6.38
  -2  11   3   35.16    5.73
   2  11  -2  493.42   21.42
  -2  11   2  459.96   20.59
   2  11  -2  454.51   19.82
  -2  11   2  446.18   19.75
   2  11  -1    0.52    2.67
  -2  11   1    3.10    4.05
  -2  11   1    2.87    2.56
   2  11  -1    5.01    2.41
  -2  11   0   98.79   10.48
   2  11   0   88.13    9.12
  -2  11   0   99.31    9.54
   2  11   0   93.09    8.67
   2  11   1   56.09    7.22
  -2  11  -1   60.74    8.93
  -2  11  -1   66.29    8.14
   2  11   1   64.87    7.09
   2  11   2  597.93   22.10
  -2  11  -2  624.68   24.79
   2  11   2  584.68   19.75
  -2  11  -2  624.98   24.09
   2  11   3   -1.80    2.41
  -2  11  -3    0.24    1.23
  -2  11  -3    0.80    2.52
   2  11   4    5.75    3.45
  -2  11  -4   -5.69    8.60
  -2  11  -4    1.77    1.45
  -2  11  -4   -1.88    3.06
   2  11   5    0.13    3.42
  -2  11  -5   -4.64    9.36
  -2  11  -5    2.85    1.51
  -2  11  -5    4.68    3.65
  -2  11  -6  436.20   11.36
  -2  11  -6  399.83   22.60
   2  11   6  462.96   23.69
  -2  11  -6  429.98   21.87
   2  11   7   16.35    5.08
  -2  11  -7   11.34    2.47
  -2  11  -7   25.32   11.26
  -2  11  -7   16.10    4.73
  -2  11  -8  141.29    7.00
   2  11   8  122.16   13.69
  -2  11  -8  131.91   12.66
  -2  11  -9   11.78    3.02
  -2  11 -10  265.86    9.67
  -2  11 -12  285.75    8.56
   2  12  -9  107.55    6.07
   2  12  -8    1.98    1.86
   2  12  -7  200.81    7.78
   2  12  -7  163.11   14.98
  -2  12   7  197.01   16.86
   2  12  -7  202.58   16.13
   2  12  -6    4.01    1.69
   2  12  -6    2.83    3.41
  -2  12   6    4.54    5.41
   2  12  -6    6.86    3.31
   2  12  -5  615.06   12.72
   2  12  -5  620.75   27.18
  -2  12   5  613.96   26.41
  -2  12   5  575.13   23.88
   2  12  -5  623.86   27.01
  -2  12   4   31.19    6.17
  -2  12   4   35.05    6.37
   2  12  -4   47.10    8.29
   2  12  -4   42.70    3.41
   2  12  -4   31.73    5.78
   2  12  -3   -0.37    1.91
  -2  12   3    3.52    4.28
  -2  12   3   -2.80    3.36
   2  12  -3    3.04    1.19
   2  12  -3   -2.56    2.02
   2  12  -2    1.25    1.81
   2  12  -2   -0.32    1.28
  -2  12   2    1.44    4.31
  -2  12   2    0.60    1.50
   2  12  -2   -2.55    2.73
   2  12  -1  649.08   25.57
   2  12  -1  651.50   12.23
  -2  12   1  646.22   26.01
  -2  12   1  627.87   24.72
   2  12  -1  594.14   23.35
   2  12   0    9.49    3.89
  -2  12   0   15.59    6.74
  -2  12   0    6.94    3.52
   2  12   0   10.17    3.47
   2  12   1  111.84   10.66
  -2  12  -1  111.42   12.28
  -2  12  -1  106.38   10.90
   2  12   1  100.29    9.11
  -2  12  -2    5.99    7.07
   2  12   2   -0.66    2.84
  -2  12  -2    1.64    1.62
  -2  12  -2    2.44    2.37
  -2  12  -3  371.00   10.34
   2  12   3  342.92   17.37
  -2  12  -3  374.48   21.58
  -2  12  -3  377.83   20.38
   2  12   4   39.77    7.20
  -2  12  -4   42.90    3.93
  -2  12  -4   41.85   10.63
  -2  12  -4   43.40    7.53
  -2  12  -5  407.25   23.74
   2  12   5  435.56   23.58
  -2  12  -5  428.14   11.41
  -2  12  -5  436.10   22.71
  -2  12  -6   22.72    3.19
  -2  12  -6   28.02   12.13
   2  12   6   26.38    6.84
  -2  12  -6   16.25    5.14
   2  12   7   62.03    9.99
  -2  12  -7   65.18    5.05
  -2  12  -7   72.25   14.26
  -2  12  -7   54.21    8.11
  -2  12  -8    1.93    2.42
  -2  12  -9  289.89   10.06
  -2  12 -10    5.58    2.98
   2  13  -8  376.05   10.76
   2  13  -7  108.65    5.87
   2  13  -6   70.41    4.82
  -2  13   6   80.91   11.29
   2  13  -6   66.00    9.89
   2  13  -6   68.85    9.53
   2  13  -5    4.34    3.58
   2  13  -5    1.05    1.91
   2  13  -5   -3.08    1.99
   2  13  -4  141.41   13.51
   2  13  -4  145.78    6.39
  -2  13   4  140.13   13.28
  -2  13   4  131.88   12.52
   2  13  -4  146.23   13.36
  -2  13   3   35.87    6.82
   2  13  -3   23.98    5.76
  -2  13   3   26.08    6.80
   2  13  -3   35.93    3.26
  -2  13   3   39.64    6.42
   2  13  -3   38.11    6.84
  -2  13   2   89.78   11.26
   2  13  -2   89.34    4.88
   2  13  -2   83.75   10.49
  -2  13   2   68.25    9.20
   2  13  -2   85.70    9.68
  -2  13   2   78.19    8.91
   2  13  -1    4.06    3.44
   2  13  -1    6.01    1.70
  -2  13   1    5.43    6.31
  -2  13   1    5.41    3.39
   2  13  -1   -1.66    2.33
   2  13   0    7.02    3.45
   2  13   0    8.57    1.85
  -2  13   0    1.57    6.99
  -2  13   0    7.97    3.44
   2  13   0   10.86    3.82
   2  13   1   76.77    9.37
  -2  13  -1  107.73   12.67
  -2  13  -1   91.22   10.48
  -2  13  -2  297.95   20.21
   2  13   2  254.96   16.35
  -2  13  -2  281.24    9.34
  -2  13  -2  275.71   17.93
   2  13   3   58.22    9.24
  -2  13  -3   68.12    4.95
  -2  13  -3   71.99   12.52
  -2  13  -3   56.33    8.37
   2  13   4   -1.76    3.17
  -2  13  -4   -0.73    2.25
  -2  13  -4   -3.10    2.24
   2  13   5   11.09    5.77
  -2  13  -5   18.58    3.23
  -2  13  -5   17.05    4.75
  -2  13  -6  169.63   18.97
  -2  13  -6  187.67    8.10
  -2  13  -7  200.96    8.40
  -2  13  -8   89.19    5.97
  -2  13  -9    1.11    2.77
   2  14  -8   42.24    4.02
   2  14  -7    4.65    2.13
   2  14  -6  153.86    6.84
   2  14  -5   65.63    4.74
   2  14  -4  125.46   13.51
  -2  14   4  122.49   13.01
  -2  14   4  105.94   11.63
   2  14  -4  155.52    6.79
   2  14  -4  121.25   12.94
  -2  14   3    1.19    3.78
  -2  14   3   11.72    5.02
   2  14  -3    5.31    2.00
   2  14  -3   -4.09    4.23
   2  14  -3    7.30    3.90
  -2  14   2   73.87    9.54
   2  14  -2   78.43    4.76
   2  14  -2   70.65   10.52
  -2  14   2   77.32   10.97
  -2  14   2   62.55    8.24
   2  14  -2   67.11    8.78
   2  14  -1  148.50    6.39
   2  14  -1  145.91   13.65
  -2  14   1  139.99   14.58
  -2  14   1  124.05   12.65
   2  14  -1  138.77   11.94
  -2  14   1  117.05   11.56
   2  14   0  230.95    7.89
   2  14   0  193.22   15.40
  -2  14   0  233.51   18.42
  -2  14   0  220.74   16.24
   2  14   1   14.82    4.73
  -2  14  -1   14.87    2.99
   2  14   1   16.06    2.46
  -2  14  -1   13.76    9.47
  -2  14  -1   14.21    4.65
   2  14   2    0.11    2.19
  -2  14  -2   -1.47    2.65
   2  14   3   77.15   10.40
  -2  14  -3   96.12    5.96
  -2  14  -3  113.37   15.28
  -2  14  -3  107.65   12.10
  -2  14  -4  289.79    9.93
  -2  14  -5   97.21    6.14
  -2  14  -6    1.98    2.64
  -2  14  -7   55.15    5.00
  -2  14  -8  189.78    8.23
  -2  14  -9   94.49    6.12
   2  15  -8    1.14    2.39
   2  15  -7  242.67    8.50
   2  15  -6   21.37    3.15
   2  15  -5   68.34    4.68
   2  15  -4   13.64    2.39
   2  15  -3  448.29   11.16
   2  15  -2    0.04    1.26
   2  15  -1   68.66    4.60
   2  15   0   -1.49    1.67
  -2  15   0   -0.94    2.47
   2  15   1  319.00    9.29
  -2  15  -1  318.18   10.43
  -2  15  -2   23.34    3.67
   2  15   2   19.76    2.93
  -2  15  -3  122.98    6.80
  -2  15  -4   10.36    3.21
  -2  15  -5   95.66    6.07
  -2  15  -6    1.31    2.82
  -2  15  -7  378.50   11.27
  -2  15  -8    1.08    2.86
  -2  15  -9   22.69    3.79
   2  16  -7    5.39    2.26
   2  16  -6  190.33    7.24
   2  16  -5    2.77    2.13
   2  16  -4   97.63    5.34
   2  16  -3    1.28    1.79
   2  16  -2   46.98    3.90
   2  16  -1    8.83    2.01
  -2  16   1    7.98    2.77
   2  16   0  158.33    6.55
  -2  16   0  149.00    7.35
   2  16   1    4.69    1.78
  -2  16  -1    4.42    2.70
  -2  16  -2   42.73    4.48
  -2  16  -3    2.36    2.55
  -2  16  -4  307.88   10.16
  -2  16  -5   18.70    3.75
  -2  16  -6    4.03    3.10
  -2  16  -7    0.87    2.68
  -2  16  -8  153.00    6.81
   2  17  -6   17.54    2.67
   2  17  -5    9.82    2.37
   2  17  -4   48.77    3.87
   2  17  -3  120.69    5.72
   2  17  -2   79.13    4.70
  -2  17   2   79.65    5.53
   2  17  -1   15.30    2.67
  -2  17   1   15.59    3.35
   2  17   0   14.14    2.55
  -2  17   0   14.27    3.43
  -2  17  -1  184.42    7.92
  -2  17  -2   78.63    5.43
  -2  17  -3   79.09    5.56
  -2  17  -4    7.76    3.01
  -2  17  -5   71.96    5.16
  -2  17  -6   65.42    4.73
  -2  17  -7  102.90    5.48
  -2  17  -8    9.24    2.42
   2  18  -5   92.81    4.39
  -2  18   5   95.40    5.00
   2  18  -4   10.27    2.09
  -2  18   4    9.78    2.50
   2  18  -3    5.04    1.89
  -2  18   3    2.03    2.20
   2  18  -2    4.40    1.92
  -2  18   2    3.89    2.52
  -2  18   1  155.75    6.81
  -2  18   0   26.66    3.56
  -2  18  -1   24.45    3.48
  -2  18  -2    0.62    2.38
  -2  18  -3   70.61    4.75
  -2  18  -4   23.87    3.24
  -2  18  -5   64.26    4.37
  -2  18  -6    5.58    2.15
  -2  18  -7   13.85    2.40
  -2  19   6   12.73    1.84
  -2  19   5    1.56    1.59
  -2  19   4   73.57    3.97
  -2  19   3    2.76    1.86
  -2  19   2  148.73    5.78
  -2  19   1   -1.20    2.07
  -2  19   0   23.91    3.08
  -2  19  -1    4.13    2.14
  -2  19  -2  164.28    6.13
  -2  19  -3    0.99    1.91
  -2  19  -4    0.35    1.68
  -2  19  -5    3.83    1.64
  -2  20   2    4.55    1.50
  -2  20   1  110.93    4.37
  -2  20   0   -0.31    1.52
  -2  20  -1   20.11    2.30
  -3 -19   5   -1.27    1.41
  -3 -19   5    0.80    1.40
  -3 -19   4   33.39    3.01
  -3 -19   4   33.58    2.86
  -3 -19   3    1.15    1.67
  -3 -19   3    0.87    1.38
  -3 -19   2   85.53    4.40
  -3 -19   2   86.82    4.62
  -3 -19   1    5.60    1.91
  -3 -19   1    5.05    1.49
  -3 -19   0   73.26    3.87
  -3 -19   0   76.62    4.22
  -3 -19  -1    1.68    1.33
   3 -19   1    0.60    1.82
   3 -19   2   24.50    2.89
  -3 -19  -2   20.81    2.14
   3 -19   3    0.55    0.96
   3 -19   3    0.82    1.43
   3 -19   4  184.18    5.93
   3 -19   4  165.95    5.13
   3 -19   5   -0.45    0.92
   3 -19   5    1.95    1.04
  -3 -18   7   47.48    3.26
  -3 -18   7   52.83    3.53
  -3 -18   7   60.26    3.65
   3 -18  -7   52.24    3.43
  -3 -18   6    0.18    1.59
  -3 -18   6   -0.74    1.62
  -3 -18   6   -2.21    1.36
   3 -18  -6    1.00    1.65
  -3 -18   5   33.73    3.30
  -3 -18   5   34.45    3.46
  -3 -18   5   27.26    2.71
   3 -18  -5   29.55    2.97
  -3 -18   4   33.61    3.57
  -3 -18   4   33.67    3.48
  -3 -18   4   27.00    2.61
   3 -18  -4   26.93    2.89
  -3 -18   3  133.58    6.28
  -3 -18   3  135.94    6.14
  -3 -18   2   14.39    2.92
  -3 -18   2   17.09    2.86
  -3 -18   1   14.34    2.80
  -3 -18   1   14.54    2.64
  -3 -18   0   19.41    2.95
  -3 -18   0   22.11    2.81
  -3 -18  -1  111.41    5.30
  -3 -18  -1  112.51    5.52
   3 -18   2   40.54    3.15
   3 -18   2   42.78    3.96
  -3 -18  -2   49.26    3.70
   3 -18   3    9.54    1.87
   3 -18   3   10.85    2.47
  -3 -18  -3    5.98    1.54
   3 -18   4    7.56    1.88
   3 -18   4    6.70    2.11
   3 -18   5   17.74    2.35
   3 -18   5   19.04    2.41
   3 -18   6   23.77    2.54
   3 -18   6   21.72    2.15
   3 -18   7   50.14    3.24
  -3 -17   9   53.82    3.57
  -3 -17   9   56.63    3.38
   3 -17  -9   51.90    3.38
  -3 -17   8   -0.43    1.53
  -3 -17   8   -1.76    1.67
  -3 -17   8   -0.04    1.42
   3 -17  -8   -0.58    1.66
  -3 -17   7   52.90    4.03
  -3 -17   7   57.95    4.20
  -3 -17   7   62.98    4.26
   3 -17  -7   53.92    4.05
  -3 -17   6   52.87    4.27
  -3 -17   6   54.93    4.32
   3 -17  -6   47.90    3.96
  -3 -17   5  126.74    6.42
  -3 -17   5  121.90    6.45
   3 -17  -5  112.07    5.82
  -3 -17   4   60.99    4.78
  -3 -17   4   68.26    5.21
   3 -17  -4   55.34    4.38
  -3 -17   3    2.29    2.49
  -3 -17   3    1.30    2.30
   3 -17  -3    1.42    2.09
  -3 -17   2   65.70    5.07
  -3 -17   2   62.12    4.83
   3 -17  -2   54.69    4.19
  -3 -17   1  125.83    6.60
  -3 -17   1  127.51    6.50
  -3 -17   0   49.39    4.23
  -3 -17   0   51.09    4.44
   3 -17   1   11.81    2.24
  -3 -17  -1   11.02    2.40
  -3 -17  -1   10.51    2.62
  -3 -17  -2    4.46    1.98
   3 -17   2    2.94    1.82
  -3 -17  -2    5.57    2.06
   3 -17   3  115.03    6.19
  -3 -17  -3  110.58    5.47
   3 -17   3  107.52    5.32
  -3 -17  -3   96.86    5.00
   3 -17   3  106.25    5.56
   3 -17   4  133.92    5.90
   3 -17   4  132.96    6.42
   3 -17   4  134.62    6.25
   3 -17   5   66.35    4.60
   3 -17   5   62.94    4.15
   3 -17   5   63.10    4.36
   3 -17   6   -1.53    1.74
   3 -17   6    0.57    1.95
   3 -17   6    1.67    1.43
   3 -17   7   33.35    3.31
   3 -17   7   26.76    2.72
   3 -17   8   50.22    3.61
   3 -17   8   36.96    2.91
   3 -17   9   60.95    3.53
   3 -17   9   55.99    3.27
  -3 -16  10    2.00    1.25
  -3 -16  10    0.94    1.54
   3 -16 -10    0.40    1.52
  -3 -16   9   26.70    2.95
  -3 -16   9   28.01    3.16
  -3 -16   9   28.37    2.91
   3 -16  -9   28.52    3.18
  -3 -16   8  248.00    8.28
  -3 -16   8  232.73    8.13
  -3 -16   8  244.18    8.43
   3 -16  -8  240.92    8.26
  -3 -16   7   27.54    3.49
  -3 -16   7   27.58    3.53
   3 -16  -7   26.03    3.46
  -3 -16   6    5.69    2.67
  -3 -16   6    6.64    2.86
   3 -16  -6    9.13    2.88
  -3 -16   5   34.13    4.19
  -3 -16   5   30.15    4.12
   3 -16  -5   28.78    3.68
  -3 -16   4  207.44    8.61
  -3 -16   4  201.02    8.57
  -3 -16   3   23.48    3.75
  -3 -16   3   19.95    3.47
   3 -16  -3   24.42    3.30
  -3 -16   2  170.23    7.88
  -3 -16   2  172.26    7.90
   3 -16  -2  151.52    6.97
  -3 -16   1   -1.36    2.39
  -3 -16   1   -0.49    2.14
   3 -16  -1   -0.53    1.57
  -3 -16   0  121.48    6.50
  -3 -16   0  125.24    6.59
  -3 -16  -1    8.10    2.45
  -3 -16  -1    9.05    2.43
   3 -16   1    3.96    1.61
  -3 -16  -2  309.01    9.59
   3 -16   2  304.82    9.42
  -3 -16  -2  310.37    9.76
   3 -16   2  305.58    9.60
  -3 -16  -3    0.17    1.72
   3 -16   3    0.59    1.71
   3 -16   3    2.86    1.76
  -3 -16  -3    0.87    1.71
   3 -16   4    6.77    2.61
   3 -16   4    5.77    2.02
   3 -16   4    6.82    2.49
   3 -16   5    9.49    2.56
   3 -16   5   12.81    3.03
   3 -16   5    8.02    2.24
   3 -16   6  286.63    8.74
   3 -16   6  297.76    9.44
   3 -16   6  317.07   10.02
   3 -16   7   22.72    2.52
   3 -16   7   28.00    3.21
   3 -16   8    3.13    1.89
   3 -16   8    5.39    2.30
   3 -16   9    3.84    2.05
   3 -16   9    3.78    1.66
   3 -16  10   88.76    4.36
   3 -16  10   79.51    4.19
  -3 -15  12    1.23    1.32
   3 -15 -12   -0.62    1.09
  -3 -15  11  119.87    5.57
   3 -15 -11  117.85    5.19
  -3 -15  10    1.79    1.52
  -3 -15  10    2.97    2.20
   3 -15 -10    3.39    2.09
  -3 -15   9  151.89    6.52
  -3 -15   9  149.04    7.06
  -3 -15   9  144.59    6.52
   3 -15  -9  163.76    7.08
  -3 -15   8    0.64    2.14
  -3 -15   8    1.11    2.03
   3 -15  -8   -0.31    2.58
  -3 -15   7   32.34    3.95
  -3 -15   7   31.35    3.97
   3 -15  -7   35.31    4.21
  -3 -15   6   25.27    3.87
  -3 -15   6   24.35    3.86
   3 -15  -6   29.56    3.89
  -3 -15   5  229.26    9.28
  -3 -15   5  220.41    9.10
   3 -15  -5  213.89    8.60
  -3 -15   4   -0.90    2.46
  -3 -15   4   -1.43    2.71
   3 -15  -4    0.97    2.33
  -3 -15   3   -0.45    2.61
  -3 -15   3    1.44    2.28
   3 -15  -3    0.07    1.82
  -3 -15   2    1.34    2.48
  -3 -15   2    0.59    2.11
   3 -15  -2    1.29    1.68
  -3 -15   1  316.67   10.40
  -3 -15   1  309.56   10.44
   3 -15  -1  294.23    9.57
   3 -15   0    0.14    1.46
   3 -15   0    1.66    1.56
  -3 -15   0    0.38    1.75
  -3 -15   0    0.80    1.96
   3 -15   0   -0.59    1.54
   3 -15   1    1.04    1.45
   3 -15   1   -0.63    1.53
  -3 -15  -1    2.66    2.02
  -3 -15  -1    1.39    1.79
  -3 -15  -2   24.63    3.12
  -3 -15  -2   26.22    3.19
   3 -15   2   25.32    3.23
   3 -15   2   26.61    3.24
  -3 -15  -3  331.85    9.90
  -3 -15  -3  324.99    9.81
   3 -15   3  331.50   10.53
   3 -15   3  337.16   10.48
   3 -15   4    2.68    1.84
  -3 -15  -4   -1.45    2.26
   3 -15   4    3.17    2.33
  -3 -15  -4    2.64    2.71
   3 -15   5  138.42    7.00
   3 -15   5  143.53    6.84
   3 -15   5  143.65    7.34
  -3 -15  -5  165.58    7.71
   3 -15   6    1.69    2.12
   3 -15   6   -0.34    2.40
   3 -15   6   -1.65    2.11
  -3 -15  -6   -0.61    2.50
   3 -15   7  125.64    6.64
   3 -15   7  136.02    7.14
   3 -15   7  119.09    5.68
  -3 -15  -7  130.16    6.60
   3 -15   8    8.39    2.63
   3 -15   8   10.53    3.02
   3 -15   9  208.25    7.90
   3 -15   9  187.07    7.54
   3 -15  10    3.25    1.83
   3 -15  10    2.94    1.96
   3 -15  11    9.90    2.06
   3 -15  11   10.96    1.95
  -3 -14  13   25.37    2.44
   3 -14 -13   21.09    2.08
  -3 -14  12  138.27    5.92
   3 -14 -12  132.56    5.40
  -3 -14  11    9.44    2.58
  -3 -14  11    6.39    1.55
  -3 -14  11    6.61    1.65
   3 -14 -11    6.33    2.34
  -3 -14  10    2.00    1.80
  -3 -14  10   -2.05    2.07
  -3 -14  10    2.55    2.64
   3 -14 -10   -0.79    2.37
  -3 -14   9   35.75    3.74
  -3 -14   9   38.47    3.83
   3 -14  -9   42.28    4.42
  -3 -14   8  252.73    9.32
  -3 -14   8  254.10    9.18
   3 -14  -8  266.98    9.61
  -3 -14   7   79.71    5.76
  -3 -14   7   82.15    5.76
   3 -14  -7   80.91    5.72
  -3 -14   6   19.91    3.51
  -3 -14   6   21.67    3.61
   3 -14  -6   17.38    3.43
  -3 -14   5   15.82    3.46
  -3 -14   5   11.66    3.10
   3 -14  -5   13.15    3.10
  -3 -14   4  236.69    9.44
  -3 -14   4  231.77    9.18
   3 -14  -4  224.86    8.79
  -3 -14   3  109.38    6.38
  -3 -14   3  117.64    6.85
   3 -14  -3  100.23    5.97
  -3 -14   2   64.67    5.08
  -3 -14   2   61.40    5.08
   3 -14  -2   62.47    4.64
   3 -14  -2   61.34    9.20
  -3 -14   1    6.41    2.39
   3 -14  -1    6.59    1.79
  -3 -14   1    7.72    2.23
   3 -14  -1    7.72    2.05
  -3 -14   1   11.31    4.56
   3 -14  -1   10.85    4.49
   3 -14   0  215.32    8.07
  -3 -14   0  219.51    8.77
   3 -14   0  213.53    7.80
  -3 -14   0  221.62    8.54
   3 -14   0  201.43    7.66
  -3 -14   0  226.42   17.30
  -3 -14  -1   97.30    5.74
  -3 -14  -1   98.45    5.90
   3 -14   1   95.61    5.58
   3 -14   1   96.66    5.57
   3 -14   2  127.56    6.53
  -3 -14  -2  128.46    6.50
   3 -14   2  125.25    6.51
  -3 -14  -2  135.14    7.08
   3 -14   2  111.34   12.24
  -3 -14  -3   34.29    3.63
   3 -14   3   33.98    3.78
  -3 -14  -3   33.72    4.16
  -3 -14  -4    0.73    1.41
   3 -14   4    1.93    2.05
  -3 -14  -4   -0.28    2.38
   3 -14   5   50.15    4.58
  -3 -14  -5   56.96    4.99
   3 -14   6  150.95    7.51
   3 -14   6  141.17    6.67
  -3 -14  -6  156.38    7.56
   3 -14   7   27.86    3.84
  -3 -14  -7   28.53    3.76
   3 -14   8   33.80    4.16
  -3 -14  -8   32.30    3.67
  -3 -14  -9   55.72    4.25
   3 -14   9   60.80    4.99
   3 -14  10  146.28    6.73
   3 -14  10  135.35    6.76
   3 -14  11   41.39    3.68
   3 -14  11   39.94    3.72
   3 -14  12   39.95    2.85
   3 -14  12   47.56    3.28
   3 -14  12   47.44    3.60
  -3 -13  13    1.33    1.59
  -3 -13  13    1.14    1.20
   3 -13 -13    0.42    1.34
  -3 -13  12    7.37    1.82
  -3 -13  12    6.20    2.33
   3 -13 -12    8.24    2.23
  -3 -13  11   64.21    4.09
  -3 -13  11   72.21    5.28
   3 -13 -11   70.86    4.88
  -3 -13  11   61.40    4.23
  -3 -13  10  159.34    7.17
  -3 -13  10  159.72    6.90
  -3 -13  10  174.07    8.25
   3 -13 -10  174.78    7.70
  -3 -13  10  159.66    6.82
  -3 -13   9   16.94    3.05
  -3 -13   9   12.61    2.31
  -3 -13   9   18.19    3.20
   3 -13  -9   19.18    3.53
  -3 -13   8    2.00    2.32
  -3 -13   8    2.88    2.25
   3 -13  -8    4.20    2.58
  -3 -13   7   51.92    4.72
  -3 -13   7   53.04    4.78
   3 -13  -7   62.26    5.15
  -3 -13   6  444.68   12.46
  -3 -13   6  442.55   12.60
   3 -13  -6  422.49   12.06
  -3 -13   5  200.49    8.66
  -3 -13   5  201.23    8.37
   3 -13  -5  196.53    8.26
   3 -13  -5  195.30   16.11
  -3 -13   5  182.65   15.47
  -3 -13   4   39.27    4.04
  -3 -13   4   35.81    4.08
   3 -13  -4   34.21    3.69
  -3 -13   4   43.24    7.21
   3 -13  -4   38.91    7.95
  -3 -13   4   45.11    7.56
  -3 -13   3   26.39    3.41
  -3 -13   3   29.58    3.58
   3 -13  -3   23.22    3.11
   3 -13  -3   24.22    5.91
  -3 -13   3   14.14    4.54
  -3 -13   3   21.48    5.76
   3 -13  -2  164.33    6.96
  -3 -13   2  178.69    7.64
  -3 -13   2  181.11    8.02
   3 -13  -2  165.34    7.12
  -3 -13   2  186.64   15.03
   3 -13  -2  173.10   14.45
  -3 -13   1   95.95    5.90
   3 -13  -1   93.24    5.30
  -3 -13   1   92.90    5.52
   3 -13  -1   96.65    5.49
   3 -13  -1   87.94   10.38
  -3 -13   1   85.89   10.45
  -3 -13   0  188.67    8.01
   3 -13   0  185.40    7.48
   3 -13   0  186.66    7.25
   3 -13   0  168.43   13.38
  -3 -13   0  201.24   15.82
   3 -13   0  183.43    7.09
  -3 -13  -1   -0.02    1.63
   3 -13   1    4.49    1.78
  -3 -13  -1    4.92    2.83
  -3 -13  -1    0.97    1.87
   3 -13   1   -3.59    3.68
   3 -13   2   51.01    4.33
  -3 -13  -2   54.28    4.30
  -3 -13  -2   66.71    9.59
  -3 -13  -2   56.74    4.66
   3 -13   2   49.74    8.64
  -3 -13  -3  153.94    6.79
   3 -13   3  152.76    7.17
  -3 -13  -3  172.85    7.75
   3 -13   3  142.46   13.30
  -3 -13  -3  180.72   15.39
  -3 -13  -4  320.83    9.58
   3 -13   4  316.24   10.36
  -3 -13  -4  333.11   10.66
   3 -13   4  303.22   19.59
   3 -13   5   40.14    4.24
  -3 -13  -5   40.73    4.26
   3 -13   6    1.02    1.18
   3 -13   6   -0.14    2.29
  -3 -13  -6    1.15    2.06
   3 -13   7   49.77    4.88
  -3 -13  -7   49.94    4.48
   3 -13   8  332.30   11.16
  -3 -13  -8  314.22   10.13
  -3 -13  -9   95.01    5.46
   3 -13   9  101.88    6.46
  -3 -13 -10   21.62    2.73
   3 -13  10   27.64    3.99
   3 -13  11   10.68    2.86
   3 -13  12   82.42    4.60
   3 -13  12   82.45    5.07
   3 -13  13   64.30    3.51
   3 -13  13   66.29    4.07
  -3 -12  14    0.57    1.30
  -3 -12  14    0.54    1.37
   3 -12 -14    1.64    1.28
  -3 -12  13  242.38    8.08
   3 -12 -13  219.13    7.14
  -3 -12  13  227.78    7.57
  -3 -12  12   21.69    3.37
   3 -12 -12   21.22    3.06
  -3 -12  12   22.38    2.98
  -3 -12  11  164.54    7.86
  -3 -12  11  145.13    6.17
   3 -12 -11  163.58    7.39
  -3 -12  11  156.58    7.05
  -3 -12  10    0.51    1.50
  -3 -12  10    0.57    1.99
  -3 -12  10    1.82    1.67
   3 -12 -10   -3.25    2.60
  -3 -12   9  162.88    7.39
  -3 -12   9  153.34    7.36
   3 -12  -9  162.51    7.68
  -3 -12   9  152.87    7.01
  -3 -12   8    0.97    2.28
  -3 -12   8    1.67    1.60
  -3 -12   8    2.55    2.09
   3 -12  -8    0.84    2.15
  -3 -12   7  300.06   10.23
  -3 -12   7  310.14   10.33
   3 -12  -7  308.19   10.28
  -3 -12   7  285.75   18.90
  -3 -12   6    2.79    2.28
  -3 -12   6    1.96    2.27
   3 -12  -6    0.12    1.83
  -3 -12   6   -2.03    3.62
   3 -12  -6   -0.04    4.07
  -3 -12   5  166.13    7.42
  -3 -12   5  170.40    7.79
   3 -12  -5  163.71    7.33
  -3 -12   5  147.66   13.32
  -3 -12   5  159.71   13.72
   3 -12  -5  175.49   14.82
  -3 -12   4   18.48    3.08
  -3 -12   4   15.24    2.68
   3 -12  -4   16.02    2.67
  -3 -12   4   16.62    4.65
   3 -12  -4   20.33    5.51
  -3 -12   4   24.73    5.73
  -3 -12   3  610.75   14.16
  -3 -12   3  600.06   13.48
   3 -12  -3  617.02   13.33
   3 -12  -3  585.65   25.31
  -3 -12   3  585.33   25.17
  -3 -12   3  612.15   25.45
  -3 -12   2    8.21    2.11
  -3 -12   2    6.08    1.74
   3 -12  -2   10.90    2.27
  -3 -12   2    1.50    2.24
  -3 -12   2    2.62    3.41
   3 -12  -2    0.97    2.90
  -3 -12   1    0.28    1.63
  -3 -12   1    1.35    1.38
  -3 -12   1    3.55    3.80
   3 -12  -1   -5.60    3.06
   3 -12  -1   -0.19    1.36
   3 -12   0    1.79    1.38
  -3 -12   0    2.33    1.76
  -3 -12   0   -0.83    2.87
   3 -12   0    0.03    1.87
  -3 -12   0    2.69    1.90
   3 -12   0    2.98    1.28
   3 -12   0    2.74    3.23
  -3 -12  -1  410.87   11.02
   3 -12   1  363.39   10.27
  -3 -12  -1  408.58   10.97
   3 -12   1  363.12   20.73
  -3 -12  -1  422.53   21.83
   3 -12   1  392.93   18.56
   3 -12   2   56.02    4.22
  -3 -12  -2   55.14    4.18
  -3 -12  -2   63.69    4.61
   3 -12   2   59.81    8.91
  -3 -12  -3   80.63    4.91
   3 -12   3   74.55    5.06
  -3 -12  -3   83.49   10.12
  -3 -12  -3   81.36    5.21
   3 -12   3   66.46    9.63
  -3 -12  -4    0.06    1.33
   3 -12   4    0.59    1.74
  -3 -12  -4   -1.41    2.20
   3 -12   4    1.81    2.46
  -3 -12  -5  149.50    6.43
   3 -12   5  154.66    7.43
  -3 -12  -5  166.33    7.49
   3 -12   5  136.15   12.82
  -3 -12  -5  184.79   15.18
   3 -12   5  161.17   14.17
   3 -12   6   14.90    2.35
   3 -12   6   15.17    2.97
   3 -12   6   12.95    4.57
  -3 -12  -6   16.73    3.03
   3 -12   6   16.58    5.54
  -3 -12  -6   10.67    5.78
   3 -12   7  434.74   12.69
  -3 -12  -7  423.39   11.79
   3 -12   7  406.32   22.55
   3 -12   8    6.23    3.01
  -3 -12  -8    5.39    2.23
   3 -12   9   31.80    4.18
  -3 -12  -9   29.34    3.36
   3 -12  10    2.93    2.92
  -3 -12 -10    2.36    1.50
   3 -12  11  325.70   10.90
   3 -12  12    6.59    2.63
   3 -12  13    0.77    1.37
   3 -12  13   -0.62    1.87
   3 -12  14    0.73    1.31
   3 -12  14    0.25    0.64
  -3 -11  15    3.20    1.47
  -3 -11  15    3.91    1.36
  -3 -11  15    2.42    1.13
  -3 -11  14   95.84    5.02
   3 -11 -14   93.34    4.44
  -3 -11  14  103.88    5.23
  -3 -11  13    0.74    1.82
  -3 -11  13    1.86    1.98
   3 -11 -13    1.15    1.66
  -3 -11  12  102.51    6.23
   3 -11 -12  100.68    5.73
  -3 -11  12   98.59    5.86
  -3 -11  11    1.57    2.55
  -3 -11  11    0.71    1.97
  -3 -11  11    0.68    1.39
   3 -11 -11    1.65    2.07
  -3 -11  10  299.31    9.53
  -3 -11  10  320.41   10.23
   3 -11 -10  332.06   10.60
  -3 -11  10  305.69   10.13
  -3 -11   9   21.24    3.18
  -3 -11   9   25.45    3.51
   3 -11  -9   25.99    3.49
  -3 -11   9   23.47    3.07
  -3 -11   8    8.35    2.45
  -3 -11   8    7.62    1.95
  -3 -11   8    8.53    2.55
   3 -11  -8    9.08    2.61
   3 -11  -8    6.61    4.04
  -3 -11   8    2.11    2.22
  -3 -11   7   10.29    2.51
  -3 -11   7    9.98    1.79
  -3 -11   7   10.70    2.73
   3 -11  -7    8.77    2.54
   3 -11  -7    9.95    4.12
  -3 -11   7   19.54    5.32
  -3 -11   6  300.79    9.96
  -3 -11   6  300.49    9.65
   3 -11  -6  291.29    9.57
  -3 -11   6  298.55   18.35
   3 -11  -6  308.40   19.10
  -3 -11   5   14.30    2.73
  -3 -11   5   14.26    2.52
   3 -11  -5   16.88    2.69
  -3 -11   5   12.36    3.87
   3 -11  -5   20.36    5.14
  -3 -11   5   11.43    5.02
  -3 -11   4  311.62    9.41
  -3 -11   4  330.01   10.10
   3 -11  -4  325.03    9.54
  -3 -11   4  317.43   17.73
  -3 -11   4  292.71   17.05
   3 -11  -4  307.64   18.02
  -3 -11   3   -0.28    1.22
  -3 -11   3    2.69    1.78
   3 -11  -3   -1.60    1.58
  -3 -11   3    0.06    1.27
  -3 -11   3    2.41    2.92
   3 -11  -3    0.22    2.70
  -3 -11   2  331.65    9.34
  -3 -11   2  339.12    9.97
  -3 -11   2  332.31   17.98
  -3 -11   2  320.64   17.17
   3 -11  -2  316.33   17.15
   3 -11  -2  309.51    8.81
  -3 -11   1   28.76    3.13
  -3 -11   1   21.52    5.11
  -3 -11   1   29.22    5.80
   3 -11  -1   32.33    5.85
   3 -11  -1   24.77    2.54
   3 -11  -1   17.28    4.96
  -3 -11   0  711.67   13.92
   3 -11   0  677.90   23.58
  -3 -11   0  708.01   26.14
  -3 -11   0  712.42   13.61
   3 -11   0  702.06   27.25
   3 -11   1    8.95    1.97
  -3 -11  -1    7.47    1.89
  -3 -11  -1    8.59    4.11
   3 -11   1    8.93    2.96
  -3 -11  -1    8.07    2.00
   3 -11   1    9.29    4.26
  -3 -11  -2   81.67    4.77
   3 -11   2   72.74    4.80
  -3 -11  -2   92.75   10.03
  -3 -11  -2   82.67    4.89
   3 -11   2   65.12    8.78
  -3 -11  -3    2.59    1.31
   3 -11   3    2.64    1.63
  -3 -11  -3    4.70    3.31
   3 -11   3    0.71    2.28
  -3 -11  -3    2.10    1.82
   3 -11   3    3.18    3.50
   3 -11   4  537.41   12.77
  -3 -11  -4  530.75   11.67
   3 -11   4  532.59   23.83
  -3 -11  -4  568.42   12.79
   3 -11   4  576.53   23.95
  -3 -11  -4  589.74   25.26
   3 -11   5   13.01    2.57
  -3 -11  -5    9.76    2.00
   3 -11   5    1.99    2.97
  -3 -11  -5   12.81    2.49
  -3 -11  -5   16.77    5.19
   3 -11   5   12.67    4.28
   3 -11   6    1.02    2.01
  -3 -11  -6    4.25    1.99
   3 -11   6   -6.82    3.60
  -3 -11  -6    5.07    3.31
   3 -11   6   -3.66    2.82
   3 -11   7    7.14    2.46
  -3 -11  -7    5.16    2.10
   3 -11   7    1.08    3.94
  -3 -11  -7    4.14    2.51
   3 -11   8  224.32    9.28
  -3 -11  -8  208.78    8.13
   3 -11   8  211.70   16.26
   3 -11   9   -0.07    2.63
  -3 -11  -9    2.27    1.79
  -3 -11 -10   49.02    3.96
   3 -11  10   65.17    5.67
   3 -11  11   15.81    3.70
   3 -11  12  209.42    8.78
   3 -11  13    6.76    2.56
   3 -11  14   69.60    3.64
   3 -11  14   77.65    4.65
  -3 -10  15    1.19    1.13
  -3 -10  15    4.91    1.81
  -3 -10  15    4.80    1.23
  -3 -10  14    9.11    2.46
  -3 -10  14    8.77    2.07
   3 -10 -14   10.71    2.02
  -3 -10  13  198.36    7.99
   3 -10 -13  201.54    7.52
  -3 -10  13  208.78    8.36
  -3 -10  12   94.85    6.06
   3 -10 -12   93.15    5.60
  -3 -10  12  100.84    6.13
  -3 -10  11   17.78    3.07
  -3 -10  11   17.72    3.46
   3 -10 -11   14.74    2.79
  -3 -10  10   -0.08    2.02
  -3 -10  10    0.03    1.47
  -3 -10  10    0.10    1.89
   3 -10 -10    0.51    1.90
  -3 -10   9  327.99   10.23
  -3 -10   9  325.76    9.92
   3 -10  -9  318.66   20.12
  -3 -10   9  335.60   20.53
   3 -10  -9  341.22   10.64
  -3 -10   9  325.80   10.29
  -3 -10   8  165.08    7.33
  -3 -10   8  164.73    7.23
   3 -10  -8  184.75   15.02
  -3 -10   8  174.74   14.60
   3 -10  -8  173.42    7.52
  -3 -10   8  158.92    7.00
  -3 -10   7  282.70    9.20
  -3 -10   7  281.31    9.23
  -3 -10   7  281.04   17.65
   3 -10  -7  286.93   18.21
   3 -10  -7  284.53    9.33
  -3 -10   7  272.02    8.74
  -3 -10   6    5.31    1.77
  -3 -10   6    6.17    1.96
   3 -10  -6    5.29    1.79
  -3 -10   6    4.55    3.48
   3 -10  -6    5.50    4.35
  -3 -10   5   90.38    5.24
  -3 -10   5   89.15    5.01
   3 -10  -5   90.36    5.01
  -3 -10   5   71.72    8.30
   3 -10  -5   87.81    9.77
  -3 -10   5   85.24    9.34
  -3 -10   4  364.45   10.11
  -3 -10   4  371.88    9.73
   3 -10  -4  339.92    9.39
   3 -10  -4  345.32   18.06
  -3 -10   4  347.64   17.59
  -3 -10   4  366.44   18.08
  -3 -10   3  532.20   11.36
  -3 -10   3  531.57   11.94
  -3 -10   3  547.94   21.78
   3 -10  -3  538.67   21.57
  -3 -10   3  534.39   21.05
   3 -10  -3  501.39   10.96
  -3 -10   2   73.93    7.95
  -3 -10   2   82.08    8.93
   3 -10  -2   69.95    8.15
   3 -10  -2   80.19    9.51
  -3 -10   1    0.27    3.33
   3 -10  -1   -1.62    2.99
  -3 -10   1    3.68    3.37
   3 -10  -1    1.66    3.08
   3 -10   0  156.10   12.46
  -3 -10   0  163.23   12.33
   3 -10   0  161.39   10.99
   3 -10   1  566.22   22.97
  -3 -10  -1  599.76   22.86
   3 -10   1  567.87   19.58
  -3 -10  -2  156.20    6.21
   3 -10   2  151.10   12.16
   3 -10   2  148.64    9.85
  -3 -10  -2  175.15   12.68
   3 -10   3   64.10    4.25
  -3 -10  -3   64.37    4.19
   3 -10   3   59.93    7.90
  -3 -10  -3   71.76    8.36
   3 -10   3   69.63    8.57
   3 -10   4   29.12    3.15
  -3 -10  -4   27.37    2.84
  -3 -10  -4   30.89    3.08
   3 -10   4   28.03    5.56
   3 -10   4   23.36    5.02
  -3 -10  -4   28.31    6.07
  -3 -10  -5  268.98    8.07
   3 -10   5  295.31    9.39
  -3 -10  -5  309.66    9.14
   3 -10   5  294.85   17.52
   3 -10   5  329.96   17.63
  -3 -10  -5  296.29   17.38
   3 -10   6  384.02   11.08
   3 -10   6  355.63   19.65
  -3 -10  -6  378.15   10.28
   3 -10   6  416.89   20.25
  -3 -10  -6  390.52   20.26
   3 -10   7  204.83    8.39
  -3 -10  -7  199.49    7.64
   3 -10   7  190.85   14.93
   3 -10   7  193.45   14.43
  -3 -10  -7  179.05   14.12
   3 -10   8    2.85    2.24
   3 -10   8    9.98    4.83
  -3 -10  -8    3.60    1.66
  -3 -10  -8   11.18    4.37
   3 -10   8    9.34    4.01
   3 -10   9   23.89    3.79
   3 -10   9   25.98    6.93
  -3 -10  -9   24.34    2.96
   3 -10  10  278.75   10.58
   3 -10  11  334.09   11.53
   3 -10  12   97.14    6.43
   3 -10  13    2.86    2.52
   3 -10  14   33.56    3.54
   3 -10  15  111.00    5.07
  -3  -9  16   21.78    2.46
  -3  -9  15  200.73    6.73
  -3  -9  15  219.28    7.75
  -3  -9  14   81.58    4.97
   3  -9 -14   89.32    4.83
  -3  -9  14   91.10    5.68
  -3  -9  13   15.69    3.24
  -3  -9  13   12.19    2.83
   3  -9 -13   13.99    2.67
  -3  -9  12    0.99    2.22
  -3  -9  12   -0.70    2.19
   3  -9 -12    2.18    1.80
  -3  -9  11  142.37    7.29
   3  -9 -11  129.02    6.64
  -3  -9  11  133.29    7.03
  -3  -9  10   74.38    5.08
  -3  -9  10   67.00    4.46
   3  -9 -10   75.95   10.29
  -3  -9  10   75.30   10.35
   3  -9 -10   66.39    9.12
   3  -9 -10   75.01    5.21
  -3  -9  10   73.91    5.21
  -3  -9   9  192.89    7.77
  -3  -9   9  183.19    7.25
   3  -9  -9  205.60   15.90
  -3  -9   9  207.16   15.95
   3  -9  -9  201.01   15.68
   3  -9  -9  195.91    7.92
  -3  -9   9  189.55    7.86
  -3  -9   8    5.42    1.74
  -3  -9   8    8.17    2.06
  -3  -9   8    8.13    2.06
  -3  -9   8    4.50    2.93
   3  -9  -8    9.17    4.30
   3  -9  -8    7.07    1.97
  -3  -9   7  193.46    7.40
  -3  -9   7  187.26    7.25
   3  -9  -7  199.24   14.69
  -3  -9   7  191.65   14.18
   3  -9  -7  194.11    7.44
  -3  -9   7  184.29    7.07
  -3  -9   6   58.21    4.16
  -3  -9   6   55.95    3.98
  -3  -9   6   45.07    7.13
   3  -9  -6   51.72    7.45
   3  -9  -6   53.70    3.89
  -3  -9   5  316.41    8.76
  -3  -9   5  299.58    8.88
   3  -9  -5  326.25   17.29
  -3  -9   5  336.27   17.11
  -3  -9   5  318.58   16.11
   3  -9  -5  307.49    8.68
   3  -9  -5  317.28   14.69
  -3  -9   4   31.94    5.93
   3  -9  -4   28.91    5.70
  -3  -9   4   27.49    5.56
   3  -9  -4   23.73    3.94
  -3  -9   3   14.72    4.09
   3  -9  -3   12.24    4.18
  -3  -9   3   17.33    4.30
   3  -9  -2  208.14   13.78
  -3  -9   2  213.28   12.82
   3  -9  -2  217.12   12.65
  -3  -9   2  205.26   12.15
   3  -9  -1 1239.30   32.39
  -3  -9   1 1207.01   28.30
  -3  -9   1 1240.74   30.23
   3  -9  -1 1170.34   27.70
   3  -9   0  350.04   17.09
   3  -9   0  328.34   14.35
  -3  -9   0  322.90   14.77
  -3  -9   0  341.27   16.10
   3  -9   1   82.21    8.64
  -3  -9  -1   79.56    8.27
   3  -9   1   81.36    7.02
   3  -9   2    3.45    3.32
   3  -9   2    0.77    2.78
  -3  -9  -2   -3.21    3.11
   3  -9   2    0.11    2.26
   3  -9   3  660.35   23.69
  -3  -9  -3  721.64   24.06
   3  -9   3  715.64   22.81
   3  -9   4  184.83   12.95
   3  -9   4  197.97   12.63
  -3  -9  -4  182.92   12.52
   3  -9   5  192.32    7.28
  -3  -9  -5  205.51    7.06
   3  -9   5  193.13   13.88
  -3  -9  -5  202.93   13.62
   3  -9   5  193.14   12.76
   3  -9   6   15.41    2.64
   3  -9   6   18.47    5.21
  -3  -9  -6   16.96    2.42
   3  -9   6   24.21    5.28
  -3  -9  -6   16.52    4.69
   3  -9   7  161.01    7.32
   3  -9   7  157.04   13.24
  -3  -9  -7  157.98    6.50
  -3  -9  -7  150.30   12.27
   3  -9   7  166.73   12.75
   3  -9   8   68.24    5.14
  -3  -9  -8   58.51    4.11
   3  -9   8   58.01    8.18
  -3  -9  -8   63.90    8.22
   3  -9   8   69.83    9.07
   3  -9   9  189.11    8.43
   3  -9   9  186.24   14.17
   3  -9  10    5.36    2.65
   3  -9  11   74.55    5.83
   3  -9  12   89.03    6.31
   3  -9  13  224.86    9.03
   3  -9  14   33.47    3.80
   3  -9  15    2.27    1.71
  -3  -8  16  163.39    6.33
  -3  -8  15   -4.46    1.59
  -3  -8  15    0.42    2.15
  -3  -8  15    0.24    0.99
  -3  -8  14  117.22    6.03
   3  -8 -14  117.78    5.59
  -3  -8  14  128.82    6.92
  -3  -8  13    2.03    2.38
  -3  -8  13    1.83    1.98
   3  -8 -13    3.96    1.71
  -3  -8  12  416.58   12.01
   3  -8 -12  405.35   11.30
  -3  -8  12  418.23   12.41
  -3  -8  11    1.69    2.33
  -3  -8  11    3.13    2.19
   3  -8 -11    4.00    4.13
   3  -8 -11   -3.48    1.80
  -3  -8  10   32.91    3.56
   3  -8 -10   36.80    7.29
  -3  -8  10   35.45    6.95
   3  -8 -10   28.66    6.22
   3  -8 -10   36.12    3.63
  -3  -8  10   34.46    3.78
  -3  -8   9   30.45    3.04
  -3  -8   9   36.13    3.62
   3  -8  -9   37.73    6.79
   3  -8  -9   31.35    6.42
  -3  -8   9   38.43    6.79
   3  -8  -9   36.70    3.62
  -3  -8   9   34.71    3.57
  -3  -8   8  548.09   12.15
  -3  -8   8  513.49   11.50
  -3  -8   8  561.46   24.01
   3  -8  -8  540.47   23.69
   3  -8  -8  524.55   12.07
   3  -8  -8  560.43   23.35
  -3  -8   8  531.66   12.17
  -3  -8   7   39.64    3.38
  -3  -8   7   38.61    3.32
  -3  -8   7   34.94    6.23
   3  -8  -7   37.41    6.93
   3  -8  -7   39.51    3.34
   3  -8  -7   34.36    5.57
  -3  -8   7   40.80    3.31
  -3  -8   6   88.85    8.90
   3  -8  -6   91.62    9.53
   3  -8  -6   88.95    4.69
   3  -8  -6  105.11    9.07
  -3  -8   5   38.23    6.18
  -3  -8   5   40.31    6.04
   3  -8  -5   47.19    6.79
   3  -8  -5   42.47    5.73
   3  -8  -4 1111.31   28.66
  -3  -8   4 1079.18   27.23
  -3  -8   4 1137.69   27.84
   3  -8  -4 1145.64   26.08
  -3  -8   3   63.32    7.01
  -3  -8   3   65.74    7.29
   3  -8  -3   72.01    7.60
   3  -8  -3   72.21    6.41
  -3  -8   2  378.45   15.87
   3  -8  -2  349.33   14.88
  -3  -8   2  354.85   14.66
   3  -8  -2  365.21   17.16
   3  -8  -2  365.83   13.50
  -3  -8   1    1.47    3.32
  -3  -8   1    1.25    2.41
   3  -8  -1    2.20    2.72
   3  -8  -1    3.02    3.93
   3  -8  -1    4.07    1.82
  -3  -8   0  115.50    8.36
   3  -8   0  141.86    8.91
  -3  -8   0  148.42   10.28
   3  -8   0  143.38   10.72
   3  -8   0  131.74    7.82
  -3  -8  -1   33.07    5.48
   3  -8   1   24.42    3.74
   3  -8   1   29.40    5.50
   3  -8   1   26.24    3.61
  -3  -8  -2  489.43   18.32
   3  -8   2  438.03   14.00
   3  -8   2  493.83   17.42
   3  -8   2  470.63   18.63
   3  -8   2  436.84   14.52
   3  -8   3   26.27    4.84
  -3  -8  -3   28.71    5.25
   3  -8   3   31.19    5.95
   3  -8   3   26.54    3.70
   3  -8   4   92.79    8.27
  -3  -8  -4   89.15    8.46
   3  -8   4   80.63    8.49
   3  -8   4   61.35    5.93
   3  -8   5    8.03    4.11
  -3  -8  -5    2.32    2.72
   3  -8   5    3.06    2.84
   3  -8   6 1001.90   16.31
   3  -8   6 1041.02   30.86
  -3  -8  -6 1065.45   29.51
   3  -8   6 1109.88   29.46
   3  -8   7   13.14    2.34
   3  -8   7    6.59    3.77
  -3  -8  -7   14.01    2.18
  -3  -8  -7   12.29    4.11
   3  -8   7   15.21    4.85
   3  -8   8   56.59    4.52
   3  -8   8   42.85    7.24
  -3  -8  -8   57.53    7.66
   3  -8   8   57.18    7.78
   3  -8   9   45.68    4.41
  -3  -8  -9   39.32    3.27
   3  -8   9   44.10    7.35
   3  -8   9   34.76    7.29
  -3  -8 -10  354.73    9.84
   3  -8  10  381.41   11.82
   3  -8  11    5.65    2.72
   3  -8  12  335.61   11.35
   3  -8  13    5.02    2.77
   3  -8  14  191.17    8.02
   3  -8  15    8.50    2.22
   3  -8  16  101.66    4.55
  -3  -7  17    1.78    1.33
  -3  -7  16   -0.05    1.95
  -3  -7  15  344.09    9.19
  -3  -7  15  401.74   11.33
  -3  -7  14   16.27    2.86
   3  -7 -14   17.75    2.53
  -3  -7  14   22.87    3.88
  -3  -7  13    2.04    2.03
  -3  -7  13    5.96    2.80
   3  -7 -13    2.81    2.63
   3  -7 -13    4.89    1.70
   3  -7 -12   90.83    6.04
  -3  -7  12   87.00    5.66
   3  -7 -12   84.54    5.21
  -3  -7  12   95.38    6.30
   3  -7 -11  181.83    8.08
  -3  -7  11  174.35    7.80
   3  -7 -11  165.58   14.53
   3  -7 -11  167.81   14.92
  -3  -7  11  154.85   14.14
   3  -7 -11  170.27    7.31
  -3  -7  11  174.82    7.97
   3  -7 -10  144.11    6.99
  -3  -7  10  139.57    6.85
   3  -7 -10  122.60   11.85
   3  -7 -10  133.27   13.16
  -3  -7  10  132.13   12.78
   3  -7 -10  128.56    6.29
  -3  -7  10  133.62    6.75
   3  -7  -9  306.29    9.64
  -3  -7   9  286.48    8.79
   3  -7  -9  295.21   17.60
  -3  -7   9  317.09   18.38
   3  -7  -9  301.53   18.60
   3  -7  -9  292.58    9.02
  -3  -7   9  301.46    9.51
  -3  -7   8    4.09    1.55
  -3  -7   8    6.65    1.80
  -3  -7   8    0.08    0.97
   3  -7  -8    2.23    1.54
   3  -7  -8    6.29    1.83
   3  -7  -8    1.26    2.94
  -3  -7   7  392.79   18.20
   3  -7  -7  369.16   18.23
   3  -7  -7  368.84    9.66
   3  -7  -7  397.91   18.31
  -3  -7   6  231.21   13.36
   3  -7  -6  224.08   13.91
   3  -7  -6  222.74   12.95
   3  -7  -5  440.04   18.22
  -3  -7   5  455.11   17.53
   3  -7  -5  454.46   17.32
  -3  -7   4    2.47    3.15
  -3  -7   4    0.72    2.90
   3  -7  -4   -1.13    4.08
   3  -7  -4   -1.16    1.67
   3  -7  -3   -0.11    3.87
  -3  -7   3   -0.07    2.85
  -3  -7   3    3.32    3.53
   3  -7  -3    2.07    1.85
   3  -7  -3    2.52    3.97
   3  -7  -2  144.59    9.40
  -3  -7   2  147.26    9.62
  -3  -7   2  142.09    8.98
   3  -7  -2  153.66   11.02
   3  -7  -2  138.12    8.38
  -3  -7   1 1209.30   23.98
   3  -7  -1 1155.35   23.93
  -3  -7   1 1216.41   26.09
   3  -7  -1 1226.91   28.16
   3  -7  -1 1155.69   22.88
  -3  -7   0  147.10    8.64
   3  -7   0  140.24    8.16
  -3  -7   0  155.08    9.81
   3  -7   0  148.07   10.10
   3  -7   0  138.35    7.96
   3  -7   1   11.00    3.72
  -3  -7  -1   17.68    4.45
   3  -7   1   14.32    2.97
   3  -7   1   14.17    4.42
   3  -7   1   13.39    2.71
  -3  -7  -2   70.16    6.82
   3  -7   2   59.07    4.86
   3  -7   2   63.48    6.25
   3  -7   2   56.22    6.90
   3  -7   2   59.79    5.50
   3  -7   3  798.52   15.91
   3  -7   3  874.08   21.62
  -3  -7  -3  900.75   23.27
   3  -7   3  837.29   23.77
   3  -7   3  797.77   19.86
   3  -7   4   44.68    6.59
  -3  -7  -4   49.03    6.22
   3  -7   4   53.38    5.98
   3  -7   5  340.60   16.40
   3  -7   5  337.45   14.64
  -3  -7  -5  337.89   15.23
   3  -7   6    7.21    4.21
   3  -7   6    9.23    3.38
  -3  -7  -6   13.20    3.62
   3  -7   7  195.66    7.37
  -3  -7  -7  222.95   13.14
   3  -7   7  221.33   13.09
   3  -7   7  194.28   13.86
   3  -7   8   41.85    3.84
  -3  -7  -8   34.08    3.17
   3  -7   8   46.62    6.34
  -3  -7  -8   47.79    6.65
   3  -7   8   35.44    6.79
  -3  -7  -8   37.06    3.43
  -3  -7  -9  531.24   11.51
   3  -7   9  587.59   13.79
   3  -7   9  553.16   25.03
  -3  -7 -10   21.89    2.63
   3  -7  10   15.81    5.76
   3  -7  10   25.46    3.46
   3  -7  11    3.10    2.27
   3  -7  11    1.66    3.27
  -3  -7 -11    2.11    1.25
  -3  -7 -12    2.60    1.46
   3  -7  12    3.21    2.40
  -3  -7 -13  302.88    9.19
   3  -7  13  345.76   11.23
   3  -7  14   15.53    3.00
   3  -7  15   19.49    2.92
   3  -7  16    9.25    1.84
  -3  -6  17   75.58    4.23
  -3  -6  16   80.18    5.12
  -3  -6  15   11.30    3.17
   3  -6 -15   10.88    3.05
   3  -6 -14  120.06    6.72
  -3  -6  14  121.09    6.19
   3  -6 -14  116.04    5.65
  -3  -6  14  121.95    7.09
  -3  -6  13  221.74    8.54
   3  -6 -13  228.17    9.08
   3  -6 -13  215.90    7.93
  -3  -6  13  232.45    9.52
  -3  -6  12  197.09    8.19
   3  -6 -12  210.06    8.65
   3  -6 -12  208.03   16.61
  -3  -6  12  198.54   16.36
   3  -6 -12  195.47    7.71
  -3  -6  12  198.17    8.66
   3  -6 -11   35.67    3.82
  -3  -6  11   32.45    3.61
   3  -6 -11   37.71    7.44
   3  -6 -11   34.37    6.92
  -3  -6  11   35.98    6.76
   3  -6 -11   34.86    3.43
  -3  -6  11   34.87    3.87
  -3  -6  10   14.61    2.66
  -3  -6  10   12.76    2.53
   3  -6 -10   16.27    2.67
  -3  -6  10   14.64    5.14
   3  -6 -10   13.65    4.12
   3  -6 -10   18.40    2.63
  -3  -6   9   24.53    2.87
   3  -6  -9   29.26    3.17
   3  -6  -9   19.46    5.41
   3  -6  -9   16.32    5.71
  -3  -6   9   32.19    6.15
   3  -6  -9    9.87    2.69
  -3  -6   9   24.16    2.96
   3  -6  -9   38.93    6.73
   3  -6  -8  560.03   12.01
  -3  -6   8  579.65   22.43
   3  -6  -8  568.71   22.79
   3  -6  -8  541.24   11.34
  -3  -6   8  568.49   12.01
   3  -6  -8  598.29   23.61
  -3  -6   7  458.57   18.85
   3  -6  -7  449.72   19.41
   3  -6  -7  422.10   18.47
  -3  -6   6   73.88    7.66
   3  -6  -6   81.82    8.01
  -3  -6   5    6.32    3.30
   3  -6  -5    3.16    2.71
  -3  -6   4  535.96   17.20
  -3  -6   4  548.36   17.01
   3  -6  -4  560.53   17.72
  -3  -6   3  230.60   11.19
  -3  -6   3  242.55   11.03
   3  -6  -3  256.60   13.35
   3  -6  -3  232.67   10.98
  -3  -6   2  245.03   11.35
  -3  -6   2  229.81   10.17
   3  -6  -2  248.42   11.18
   3  -6  -2  246.69   12.70
   3  -6  -2  236.39   10.57
  -3  -6   1    7.70    3.61
   3  -6  -1    9.42    3.37
  -3  -6   1    8.38    3.15
   3  -6  -1    7.31    2.77
   3  -6  -1    6.42    4.02
  -3  -6   0  200.75    8.92
  -3  -6   0  216.33   10.62
   3  -6   0  209.93    9.13
   3  -6   0  215.78   11.26
   3  -6   0  181.98    8.77
  -3  -6  -1 1113.25   23.43
   3  -6   1 1077.07   19.09
   3  -6   1 1092.77   21.38
   3  -6   1 1150.63   25.10
   3  -6   2 1064.61   17.68
  -3  -6  -2 1104.67   23.44
   3  -6   2 1077.60   21.46
   3  -6   2 1168.01   25.64
   3  -6   2  994.65   20.63
  -3  -6  -3  510.79   16.30
   3  -6   3  493.40   15.07
   3  -6   3  528.32   17.94
   3  -6   4   82.80    6.73
  -3  -6  -4   86.71    7.24
  -3  -6  -4   75.20    6.96
   3  -6   4   88.32    8.18
  -3  -6  -5  390.67   15.10
  -3  -6  -5  382.51   15.14
   3  -6   5  367.16   14.30
   3  -6   5  384.19   16.71
  -3  -6  -6  745.70   21.33
   3  -6   6  759.03   21.56
  -3  -6  -6  772.85   21.85
   3  -6   6  739.13   23.98
   3  -6   7  130.47    9.76
  -3  -6  -7  125.73    9.15
  -3  -6  -7  144.83    9.82
   3  -6   7  141.61   11.54
   3  -6   8    2.25    1.55
  -3  -6  -8    0.15    0.98
  -3  -6  -8    4.83    3.06
   3  -6   8   -0.26    1.57
   3  -6   8    1.32    3.35
  -3  -6  -8    2.46    1.44
   3  -6   9   71.42    4.87
  -3  -6  -9   69.63    4.17
   3  -6   9   77.84    8.38
  -3  -6  -9   67.83    4.50
   3  -6   9   66.16    9.40
  -3  -6  -9   66.26    4.88
  -3  -6 -10  148.77    6.39
  -3  -6 -10  151.87    6.93
   3  -6  10  170.82   13.30
   3  -6  10  134.96   12.89
  -3  -6 -10  148.46    7.43
   3  -6  10  150.18    7.21
  -3  -6 -11  202.01    7.68
  -3  -6 -11  200.50    8.23
   3  -6  11  187.80   16.18
   3  -6  11  211.16    8.75
  -3  -6 -12   78.72    5.42
  -3  -6 -12   72.11    4.79
   3  -6  12   77.81    5.73
  -3  -6 -13   73.91    4.81
   3  -6  13   77.46    5.60
  -3  -6 -14   69.37    4.62
   3  -6  14   74.55    5.32
  -3  -6 -15   75.68    4.38
   3  -6  15   77.01    4.99
   3  -6  16   51.53    3.52
  -3  -5  17    8.15    2.09
   3  -5 -16   64.67    4.63
  -3  -5  16   64.56    4.76
   3  -5 -15   56.14    4.85
  -3  -5  15   62.45    5.23
  -3  -5  14  179.10    7.38
   3  -5 -14  197.04    8.45
  -3  -5  14  200.14    8.92
  -3  -5  13   -0.04    1.61
  -3  -5  13    0.54    2.22
   3  -5 -13    0.58    2.32
   3  -5 -13    0.31    1.20
  -3  -5  12  137.52    6.73
   3  -5 -12  149.12    7.31
   3  -5 -12  145.76   13.98
   3  -5 -12  141.06    6.46
  -3  -5  12  148.15    7.48
   3  -5 -11   22.43    3.15
  -3  -5  11   23.61    3.08
   3  -5 -11   17.21    5.22
   3  -5 -11   21.59    2.97
  -3  -5  11   22.17    3.28
  -3  -5  10  540.06   12.41
   3  -5 -10  552.42   12.79
   3  -5 -10  551.23   25.12
   3  -5 -10  487.63   22.32
   3  -5 -10  478.19   11.36
  -3  -5  10  507.03   23.30
  -3  -5  10  555.94   13.05
   3  -5  -9  170.01    6.82
  -3  -5   9  166.39    6.65
   3  -5  -9  166.98   13.03
   3  -5  -9  186.68   13.70
  -3  -5   9  164.23   12.95
   3  -5  -9  163.66    6.53
  -3  -5   9  171.14    6.91
   3  -5  -9  171.87   13.63
  -3  -5   8  142.97   11.43
   3  -5  -8  154.44   12.22
   3  -5  -7  215.19   13.23
   3  -5  -6 1479.69   31.67
   3  -5  -5  185.02   10.74
  -3  -5   4  277.89   11.85
  -3  -5   4  300.99   12.08
   3  -5  -4  303.13   12.81
  -3  -5   3   63.43    5.66
  -3  -5   3   66.42    6.15
   3  -5  -3   62.39    6.84
   3  -5  -3   59.96    5.89
  -3  -5   2  492.31   11.10
  -3  -5   2  505.13   14.98
  -3  -5   2  488.42   13.29
   3  -5  -2  509.06   16.23
   3  -5  -2  502.91   14.83
  -3  -5   1  636.07   14.31
  -3  -5   1  674.74   16.89
  -3  -5   1  616.85   13.57
   3  -5  -1  661.38   17.91
   3  -5  -1  638.91   16.02
   3  -5   0  725.28   15.29
  -3  -5   0  754.82   17.72
  -3  -5   0  694.14   15.50
  -3  -5   0  691.43   14.63
   3  -5   0  760.53   18.93
   3  -5   0  675.58   16.13
  -3  -5  -1   45.88    5.09
  -3  -5  -1   46.15    4.74
   3  -5   1   42.97    4.55
   3  -5   1   47.79    4.02
   3  -5   1   55.32    6.21
   3  -5   1   42.66    4.48
   3  -5   2  919.80   21.30
   3  -5   2  858.08   17.36
  -3  -5  -2  838.97   19.44
   3  -5   2  848.36   13.95
  -3  -5  -2  868.01   19.11
  -3  -5  -2  878.57   20.46
   3  -5   3  329.75   13.51
  -3  -5  -3  313.35   11.81
  -3  -5  -3  307.88   12.54
   3  -5   3  282.77    7.09
  -3  -5  -3  296.46   12.25
   3  -5   3  302.69   10.82
   3  -5   4  534.10   17.77
  -3  -5  -4  510.92   15.43
  -3  -5  -4  522.46   16.99
   3  -5   4  517.58   14.74
  -3  -5  -4  497.37   16.10
   3  -5   5  158.04   10.50
   3  -5   5  152.46    8.75
  -3  -5  -5  148.46    8.79
   3  -5   6    6.19    3.61
  -3  -5  -6    9.78    2.92
  -3  -5  -6    9.17    3.30
   3  -5   6    5.30    3.08
   3  -5   7  251.67   14.59
  -3  -5  -7  283.75   12.58
   3  -5   7  251.92   12.52
  -3  -5  -7  252.63   12.70
   3  -5   8  892.04   15.07
  -3  -5  -8  924.36   24.55
   3  -5   8  953.73   29.67
  -3  -5  -9  141.36    5.87
   3  -5   9  164.61    6.89
  -3  -5  -9  155.40    6.55
   3  -5   9  178.95   11.87
   3  -5   9  157.12   13.01
  -3  -5  -9  165.72    7.26
  -3  -5 -10   98.26    5.23
   3  -5  10  103.50    9.98
  -3  -5 -10  101.44    5.66
   3  -5  10  112.67   11.93
   3  -5  10  116.91    6.18
  -3  -5 -10  106.35    6.25
   3  -5  11    5.56    2.18
  -3  -5 -11    4.09    2.16
  -3  -5 -11    5.39    1.83
   3  -5  11    3.83    4.02
  -3  -5 -11    9.29    2.92
  -3  -5 -12  129.41    6.93
  -3  -5 -12  134.59    6.52
   3  -5  12  135.37    7.11
  -3  -5 -13   36.30    4.15
  -3  -5 -13   35.81    3.59
   3  -5  13   40.89    4.18
  -3  -5 -14  146.15    6.66
   3  -5  14  154.33    7.37
  -3  -5 -15    6.39    2.17
   3  -5  15    7.48    2.34
  -3  -5 -16   31.06    2.76
   3  -5  16   29.63    2.89
   3  -4 -17  212.54    7.04
  -3  -4  17  214.41    7.26
   3  -4 -16    0.55    2.24
  -3  -4  16   -1.20    2.32
   3  -4 -15    0.87    2.44
  -3  -4  15    0.96    2.63
   3  -4 -14    8.98    2.75
  -3  -4  14    6.94    2.01
  -3  -4  14   10.18    3.11
   3  -4 -13  535.88   13.57
  -3  -4  13  503.74   12.40
   3  -4 -13  517.18   11.85
  -3  -4  13  553.93   14.26
  -3  -4  12    2.70    2.02
  -3  -4  12    4.50    1.92
   3  -4 -12    1.60    1.60
   3  -4 -12    3.22    2.11
  -3  -4  12    1.59    3.71
  -3  -4  11  113.91    5.85
   3  -4 -11  123.07    6.39
   3  -4 -11  114.82   11.38
   3  -4 -11  107.77   11.50
   3  -4 -11   94.78    5.70
  -3  -4  11  122.99   12.00
  -3  -4  11  120.99    6.45
  -3  -4  10   -0.18    1.24
  -3  -4  10    2.46    1.47
   3  -4 -10    4.25    1.64
   3  -4 -10    2.14    2.83
  -3  -4  10    3.76    3.52
  -3  -4   9  357.20    9.41
   3  -4  -9  377.52    9.83
   3  -4  -9  380.77   19.38
  -3  -4   9  368.82   18.46
   3  -4  -9  375.52   19.79
  -3  -4   9  376.36    9.95
   3  -4  -8  226.87   14.37
  -3  -4   8  214.22   13.41
   3  -4  -8  227.25   14.27
  -3  -4   7 1076.74   27.19
   3  -4  -7 1138.45   29.44
  -3  -4   6   76.76    7.61
   3  -4  -6   83.91    8.00
  -3  -4   5  164.38    9.64
   3  -4  -5  157.22    9.89
   3  -4  -4   65.48    6.36
  -3  -4   3  747.64   17.54
   3  -4  -3  743.09   18.99
   3  -4  -3  768.08   18.61
  -3  -4   2    2.94    2.56
  -3  -4   2    1.69    1.45
  -3  -4   2    5.21    2.57
   3  -4  -2    3.93    3.38
   3  -4  -2    2.48    2.67
  -3  -4   1   38.34    3.45
  -3  -4   1   39.52    3.71
  -3  -4   1   40.23    4.36
   3  -4  -1   39.20    4.99
   3  -4  -1   38.05    4.38
  -3  -4   0  157.62    7.03
  -3  -4   0  159.33    7.86
  -3  -4   0  147.83    6.18
   3  -4   0  168.74    8.65
   3  -4   0  161.20    7.84
  -3  -4  -1 2508.32   31.92
   3  -4   1 2396.70   23.20
  -3  -4  -1 2326.30   28.46
  -3  -4  -1 2541.24   29.61
   3  -4   1 2391.80   25.32
   3  -4   1 2517.99   31.67
   3  -4   1 2330.21   28.40
   3  -4   2   13.49    1.86
  -3  -4  -2   16.90    3.31
  -3  -4  -2   15.21    3.55
  -3  -4  -2   15.39    3.72
   3  -4   2   14.36    2.86
   3  -4   2   12.62    4.22
  -3  -4  -3  259.44    9.81
  -3  -4  -3  245.70   10.69
   3  -4   3  223.79    4.99
   3  -4   3  235.43    8.70
  -3  -4  -3  251.65   10.63
   3  -4   3  264.30   11.48
  -3  -4  -4  156.95    9.17
  -3  -4  -4  142.24    7.58
   3  -4   4  146.81    7.47
  -3  -4  -4  148.55    8.75
   3  -4   4  152.54    9.55
  -3  -4  -5  916.61   19.26
  -3  -4  -5  922.09   22.12
   3  -4   5  877.41   18.91
  -3  -4  -5  845.24   20.91
   3  -4   5  914.97   23.35
   3  -4   6   68.82    6.25
  -3  -4  -6   73.05    5.83
  -3  -4  -6   66.28    6.66
   3  -4   6   68.36    7.57
  -3  -4  -7  917.18   20.37
  -3  -4  -7  880.20   23.20
   3  -4   7  908.48   22.55
   3  -4   7  935.58   27.01
   3  -4   8    3.72    2.41
  -3  -4  -8    9.76    3.45
   3  -4   8    3.29    2.22
  -3  -4  -9  155.14    6.02
   3  -4   9  156.93    6.52
  -3  -4  -9  165.30    6.66
   3  -4   9  184.12   12.02
   3  -4   9  169.86   11.19
   3  -4   9  172.68   13.71
  -3  -4  -9  164.73    7.05
   3  -4  10   13.17    2.36
   3  -4  10   12.30    4.54
  -3  -4 -10    5.79    1.90
  -3  -4 -10   12.73    2.19
   3  -4  10    6.39    4.50
  -3  -4 -10    9.61    2.39
  -3  -4 -11  503.87   12.00
  -3  -4 -11  510.00   12.89
   3  -4  11  496.03   25.17
   3  -4  11  522.62   12.93
  -3  -4 -11  508.24   13.68
   3  -4  12    0.53    1.34
  -3  -4 -12    1.09    2.08
  -3  -4 -12    1.75    1.41
   3  -4  12    2.32    2.92
  -3  -4 -12   -0.07    2.40
  -3  -4 -13   61.51    5.11
  -3  -4 -13   58.10    4.45
   3  -4  13   52.72    4.54
  -3  -4 -14    3.28    1.52
  -3  -4 -14    5.23    2.81
   3  -4  14    4.36    2.36
  -3  -4 -15  359.92    9.90
   3  -4  15  325.04    9.68
  -3  -4 -16    9.03    2.05
   3  -4  16    8.62    1.89
  -3  -3  18   24.61    2.36
   3  -3 -17   -1.22    1.96
  -3  -3  17    1.75    1.68
   3  -3 -16  129.63    6.39
  -3  -3  16  134.36    6.65
   3  -3 -15   90.32    5.89
  -3  -3  15   90.53    6.07
   3  -3 -14  363.23   11.23
  -3  -3  14  388.08   12.02
   3  -3 -13   12.72    2.97
  -3  -3  13   13.99    2.39
  -3  -3  13   12.86    2.92
  -3  -3  12   96.96    5.47
   3  -3 -12   97.85    5.88
   3  -3 -12   94.53   11.40
  -3  -3  12   90.06   10.72
   3  -3 -12   80.81    5.33
  -3  -3  12  103.82    6.24
  -3  -3  11    2.47    1.77
  -3  -3  11    1.74    1.35
   3  -3 -11    1.02    1.65
   3  -3 -11   25.12    5.65
   3  -3 -11    4.10    3.44
   3  -3 -11   23.70    3.80
  -3  -3  11    2.02    3.27
   3  -3 -10  699.29   13.81
  -3  -3  10  656.66   12.92
   3  -3 -10  696.88   27.38
  -3  -3  10  693.72   26.16
  -3  -3  10  690.16   14.03
   3  -3  -9    1.34    3.37
  -3  -3   9    1.28    3.32
   3  -3  -9   -2.16    3.18
   3  -3  -8   10.85    4.30
  -3  -3   8    5.22    4.04
   3  -3  -8    5.48    3.48
  -3  -3   7  215.34   12.31
   3  -3  -7  225.23   13.29
  -3  -3   6 1127.25   25.09
   3  -3  -6 1109.67   26.62
  -3  -3   5  161.38    9.14
  -3  -3   5  141.90    4.88
   3  -3  -5  177.51   10.29
  -3  -3   4  121.11    3.60
  -3  -3   4  135.54    7.82
   3  -3  -4  130.23    8.45
  -3  -3   3  256.53    6.33
  -3  -3   3  286.76   10.00
   3  -3  -3  282.45   10.98
   3  -3  -3  296.24   11.49
  -3  -3   2  697.57   11.53
   3  -3  -2  709.47   16.13
   3  -3  -2  745.71   16.85
  -3  -3   1  863.71   13.93
  -3  -3   1  829.93   12.90
   3  -3  -1  887.77   17.29
   3  -3  -1  870.12   17.14
  -3  -3   0 1344.52   20.08
  -3  -3   0 1290.27   18.31
   3  -3   0 1334.38   21.00
   3  -3   0 1319.10   20.80
  -3  -3  -1   36.77    3.85
  -3  -3  -1   39.48    3.96
   3  -3   1   34.64    3.17
   3  -3   1   37.17    4.45
   3  -3   2  105.66    3.81
  -3  -3  -2  103.85    5.81
  -3  -3  -2  101.45    6.70
   3  -3   2  102.94    4.99
  -3  -3  -2  108.07    6.45
   3  -3   2  100.71    6.72
  -3  -3  -3  307.39    9.66
  -3  -3  -3  320.95   11.28
   3  -3   3  291.56    8.58
  -3  -3  -3  306.22   11.50
   3  -3   3  312.07   11.75
   3  -3   4  834.07   15.65
  -3  -3  -4  884.84   16.49
  -3  -3  -4  868.93   19.80
  -3  -3  -4  927.50   20.03
   3  -3   4  943.97   21.39
   3  -3   5  104.17    6.37
  -3  -3  -5  100.76    7.28
  -3  -3  -5  110.79    6.13
  -3  -3  -5  100.95    7.51
   3  -3   5  102.21    6.01
   3  -3   5  112.67    8.67
  -3  -3  -6    3.79    1.89
  -3  -3  -6    3.09    2.69
   3  -3   6    4.02    2.31
  -3  -3  -6    3.58    2.87
   3  -3   6    0.64    1.76
   3  -3   6    2.40    3.63
   3  -3   7   32.09    4.40
  -3  -3  -7   36.66    5.28
   3  -3   7   32.61    4.55
   3  -3   7   31.64    5.80
  -3  -3  -8  823.73   23.40
   3  -3   8  844.53   22.26
   3  -3   8  840.72   26.81
  -3  -3  -9  201.49    7.24
   3  -3   9  220.08   12.57
  -3  -3  -9  202.33   12.29
   3  -3   9  204.62   12.26
   3  -3   9  204.14   14.46
  -3  -3  -9  206.21    7.70
   3  -3   9  185.27    6.86
   3  -3  10  225.79   13.62
  -3  -3 -10  211.02    7.84
   3  -3  10  229.90   13.63
   3  -3  10  200.87   15.26
   3  -3  10  222.62    7.89
  -3  -3 -10  225.30    8.57
   3  -3  11    5.53    1.86
  -3  -3 -11    5.11    1.95
   3  -3  11    5.18    4.40
  -3  -3 -11    4.21    2.34
  -3  -3 -12   73.87    4.97
  -3  -3 -12   77.40    5.46
   3  -3  12   73.74   10.18
   3  -3  12   77.24    5.20
  -3  -3 -12   79.61    5.91
  -3  -3 -13   56.74    4.88
  -3  -3 -13   53.15    4.34
   3  -3  13   58.72    4.61
  -3  -3 -13   52.48    5.32
  -3  -3 -14  225.38    9.11
  -3  -3 -14  214.63    8.23
   3  -3  14  205.14    8.11
  -3  -3 -15    2.55    1.98
  -3  -3 -15    4.29    2.99
   3  -3  15    2.39    1.36
  -3  -3 -16   60.86    4.05
  -3  -3 -17   12.89    1.82
   3  -2 -18   46.16    3.13
  -3  -2  18   42.99    2.92
   3  -2 -17  106.44    5.30
  -3  -2  17  101.88    5.24
   3  -2 -16  111.80    6.12
  -3  -2  16  109.88    6.12
   3  -2 -15    6.34    2.61
  -3  -2  15    6.86    2.75
   3  -2 -14   12.37    3.00
  -3  -2  14   14.90    3.33
   3  -2 -13  132.81    6.89
   3  -2 -13  138.01   14.13
  -3  -2  13  115.14   12.73
  -3  -2  13  129.41    7.09
  -3  -2  12  124.89    6.01
   3  -2 -12  128.03    6.61
   3  -2 -12  128.96   13.19
  -3  -2  12  115.71   12.26
  -3  -2  12  122.27    6.64
  -3  -2  11  124.98    5.87
   3  -2 -11  135.08    6.43
   3  -2 -11  132.78   13.08
  -3  -2  11  127.57   12.48
  -3  -2  11  132.32    6.55
  -3  -2  10   21.63    2.61
   3  -2 -10   23.82    2.79
   3  -2 -10   33.63    7.02
   3  -2 -10   28.48    2.81
  -3  -2  10   22.59    5.65
  -3  -2  10   24.20    2.88
   3  -2  -9  282.92   16.39
  -3  -2   9  292.26   15.99
   3  -2  -9  297.31   17.24
   3  -2  -8 1014.03   28.50
  -3  -2   8 1012.86   27.23
   3  -2  -8 1028.31   29.45
   3  -2  -7  295.72   14.70
  -3  -2   7  283.57   13.67
   3  -2  -7  281.19   14.58
  -3  -2   6  199.59   10.60
   3  -2  -6  204.46   11.74
  -3  -2   5  516.65   15.25
   3  -2  -5  517.20   16.78
  -3  -2   4  713.74   16.69
  -3  -2   4  693.51   15.89
   3  -2  -4  736.43   18.53
  -3  -2   3  534.79    9.43
  -3  -2   3  590.56   14.05
   3  -2  -3  572.46   14.00
  -3  -2   3  584.00   13.17
   3  -2  -3  624.40   15.95
  -3  -2   2  413.53   10.90
  -3  -2   2  389.05    8.64
  -3  -2   2  393.03    9.76
   3  -2  -2  404.49   11.08
   3  -2  -2  425.46   12.53
  -3  -2   1   96.63    4.78
  -3  -2   1   95.51    5.87
  -3  -2   1   95.84    5.04
   3  -2  -1   91.40    5.47
   3  -2  -1   94.95    5.89
  -3  -2   0  167.89    6.54
  -3  -2   0  165.22    6.75
  -3  -2   0  162.73    4.33
  -3  -2   0  156.73    5.61
   3  -2   0  163.90    6.96
   3  -2   0  159.66    7.23
  -3  -2  -1 1303.68   18.72
  -3  -2  -1 1316.35   17.73
   3  -2   1 1240.62   13.25
  -3  -2  -1 1268.88   13.27
   3  -2   1 1323.72   19.62
  -3  -2  -2  537.26   12.88
   3  -2   2  521.51    8.99
  -3  -2  -2  532.92   11.23
   3  -2   2  542.07   13.45
  -3  -2  -3  138.32    7.27
  -3  -2  -3  134.81    5.80
   3  -2   3  120.86    5.01
  -3  -2  -3  136.04    7.74
   3  -2   3  128.71    4.61
   3  -2   3  138.60    7.79
  -3  -2  -4    3.06    1.61
  -3  -2  -4    3.99    2.62
   3  -2   4    2.20    1.83
  -3  -2  -4    2.54    2.83
   3  -2   4    1.85    1.59
   3  -2   4    2.64    3.39
  -3  -2  -5  601.15   16.24
  -3  -2  -5  574.20   11.99
  -3  -2  -5  575.18   16.87
   3  -2   5  609.72   18.14
   3  -2   5  555.74   13.12
  -3  -2  -6  357.44    9.63
  -3  -2  -6  357.74   13.33
  -3  -2  -6  349.71   14.02
   3  -2   6  370.28   15.42
   3  -2   6  360.36   11.97
  -3  -2  -7  926.15   22.46
  -3  -2  -7  919.05   23.77
   3  -2   7  990.90   26.81
   3  -2   7  944.22   21.50
  -3  -2  -8   65.77    7.04
   3  -2   8   80.32    8.87
   3  -2   8   67.86    6.65
  -3  -2  -9   99.72    8.91
  -3  -2  -9   86.40    4.72
   3  -2   9   91.01   10.01
   3  -2   9   94.50    8.39
  -3  -2  -9   85.73    4.97
  -3  -2 -10  542.90   12.34
   3  -2  10  548.18   24.87
   3  -2  10  525.66   11.72
  -3  -2 -10  573.92   13.43
  -3  -2 -11  533.93   12.94
   3  -2  11  557.51   26.50
   3  -2  11  520.35   12.23
  -3  -2 -11  565.50   14.07
  -3  -2 -12  115.70    6.53
   3  -2  12  113.55   13.18
   3  -2  12  112.81    6.02
  -3  -2 -12  114.10    6.91
  -3  -2 -13    0.01    1.67
  -3  -2 -13    2.28    2.45
   3  -2  13    3.24    1.65
  -3  -2 -13    1.69    2.48
  -3  -2 -14  115.21    6.77
  -3  -2 -14  102.91    5.95
  -3  -2 -15  274.10    9.77
  -3  -2 -15  244.55    8.67
  -3  -2 -16   93.59    5.60
  -3  -2 -16   89.70    4.92
  -3  -2 -17   23.57    2.44
   3  -1 -18    4.74    1.64
  -3  -1  18    6.69    1.48
   3  -1 -17    8.24    2.26
  -3  -1  17    8.84    2.02
   3  -1 -16   11.31    2.95
  -3  -1  16   10.99    2.51
   3  -1 -15  375.48   11.18
  -3  -1  15  366.81   11.22
   3  -1 -14   20.89    3.47
  -3  -1  14   24.92    3.55
  -3  -1  13   15.29    3.09
  -3  -1  13   10.73    3.80
   3  -1 -13   22.04    6.11
   3  -1 -13   17.35    3.06
  -3  -1  12   16.32    2.99
   3  -1 -12   17.11    2.71
   3  -1 -12   18.76    4.96
  -3  -1  12   14.34    5.02
  -3  -1  11  613.64   12.57
   3  -1 -11  635.33   13.04
   3  -1 -11  663.69   28.16
  -3  -1  11  668.39   27.16
  -3  -1  11  666.56   14.30
   3  -1 -10   34.25    6.86
   3  -1 -10   37.13    3.14
  -3  -1  10   30.51    6.03
  -3  -1  10   36.44    3.39
   3  -1  -9  359.36   18.25
  -3  -1   9  368.79   17.80
   3  -1  -9  359.29   18.65
   3  -1  -8   25.54    5.64
  -3  -1   8   22.55    5.35
   3  -1  -8   23.38    5.54
   3  -1  -7  253.37   13.52
  -3  -1   7  249.26   12.65
   3  -1  -7  274.71   14.34
  -3  -1   6  328.72   12.89
  -3  -1   6  320.81   13.02
   3  -1  -6  338.62   14.58
  -3  -1   5 1060.60   21.29
  -3  -1   5 1030.72   20.75
   3  -1  -5 1023.43   23.00
  -3  -1   4  223.51    6.76
  -3  -1   4  249.82    9.84
  -3  -1   4  241.80    9.26
   3  -1  -4  264.38   11.18
  -3  -1   3  451.68   12.19
  -3  -1   3  440.78   10.92
   3  -1  -3  465.56   13.42
  -3  -1   2  233.26    8.19
  -3  -1   2  223.88    6.90
   3  -1  -2  224.09    7.44
  -3  -1   2  225.36    6.87
   3  -1  -2  240.59    9.21
  -3  -1   1 5022.66   33.39
  -3  -1   1 5101.48   33.09
  -3  -1   1 5079.20   36.24
   3  -1  -1 5051.35   32.93
  -3  -1   0   97.86    4.95
  -3  -1   0   98.88    2.46
  -3  -1   0   90.80    4.35
  -3  -1   0   99.40    5.15
   3  -1   0   96.76    4.97
   3  -1   0  102.49    5.70
  -3  -1  -1 1155.62   15.12
  -3  -1  -1 1087.63   12.51
  -3  -1  -1 1129.99   17.09
   3  -1   1 1130.74   16.77
  -3  -1  -2   12.80    1.43
  -3  -1  -2   13.64    2.09
  -3  -1  -2   16.67    3.03
   3  -1   2   16.74    1.58
   3  -1   2   13.14    3.06
   3  -1   2   15.48    1.26
  -3  -1  -3 1557.57   16.48
   3  -1   3 1537.91   15.10
  -3  -1  -3 1721.71   23.38
  -3  -1  -3 1734.78   25.58
   3  -1   3 1680.02   24.30
   3  -1   3 1590.62   15.07
  -3  -1  -4  343.49   11.18
  -3  -1  -4  307.79    7.30
  -3  -1  -4  348.00   12.51
   3  -1   4  349.70   12.53
   3  -1   4  315.05    8.50
  -3  -1  -5  289.21   12.14
  -3  -1  -5  307.63   11.24
   3  -1   5  329.31   13.34
   3  -1   5  302.88    9.77
  -3  -1  -6   50.32    5.22
  -3  -1  -6   48.94    5.94
   3  -1   6   47.67    6.45
   3  -1   6   44.75    4.70
  -3  -1  -7  482.77   15.59
  -3  -1  -7  449.41   16.86
   3  -1   7  490.45   19.09
   3  -1   7  463.21   15.11
  -3  -1  -8  155.64    9.40
  -3  -1  -8  158.11   10.86
   3  -1   8  159.07   12.09
   3  -1   8  154.39    9.74
  -3  -1  -9  464.74   19.21
  -3  -1  -9  429.09   10.21
   3  -1   9  500.63   22.19
   3  -1   9  493.51   18.64
  -3  -1  -9  452.58   11.09
  -3  -1 -10    4.95    1.68
  -3  -1 -10    5.77    2.95
   3  -1  10    3.54    3.23
   3  -1  10    2.73    4.27
  -3  -1 -10    4.82    1.89
  -3  -1 -11   50.76    4.26
   3  -1  11   43.11    6.97
   3  -1  11   37.41    8.20
  -3  -1 -11   50.05    4.56
  -3  -1 -12   42.38    4.22
   3  -1  12   35.09    7.74
  -3  -1 -12   46.31    4.69
  -3  -1 -13  380.60   11.69
  -3  -1 -13  387.47   12.48
  -3  -1 -14   40.28    4.55
  -3  -1 -15   16.03    2.87
  -3  -1 -15   11.62    3.39
  -3  -1 -16    2.36    2.52
  -3  -1 -16    3.88    2.06
  -3  -1 -17  148.28    5.52
   3   0 -18  152.11    5.33
  -3   0  18  132.60    4.72
   3   0 -17   -2.12    1.82
  -3   0  17   -3.04    1.71
   3   0 -16  210.56    8.07
  -3   0  16  193.84    7.75
   3   0 -15   -2.07    2.46
  -3   0  15    1.08    2.01
   3   0 -14   43.60    4.26
  -3   0  14   44.44    4.43
  -3   0  13    0.60    1.93
   3   0 -13    5.53    3.42
  -3   0  13    6.33    4.79
   3   0 -12  850.28   33.51
   3   0 -12  797.70   14.91
  -3   0  12  859.62   32.41
  -3   0  12  828.74   16.52
  -3   0  11   -7.01    4.66
   3   0 -11   -3.31    1.60
   3   0 -11    4.13    3.73
  -3   0  10    2.95    1.47
   3   0 -10    6.87    3.66
   3   0  -9   -1.23    3.55
  -3   0   9   -1.55    3.84
   3   0  -9   -3.59    3.34
   3   0  -8 1283.03   31.26
  -3   0   8 1303.25   30.32
   3   0  -8 1251.80   32.00
  -3   0   7   -2.93    2.36
   3   0  -7   -0.15    3.44
  -3   0   7   -0.01    3.93
   3   0  -7    1.20    3.00
  -3   0   6  178.47    9.55
   3   0  -6  177.70   10.39
  -3   0   6  165.37    9.55
   3   0  -6  173.44   10.50
  -3   0   5    0.53    2.83
  -3   0   5   -0.81    3.00
   3   0  -5   -0.64    3.23
  -3   0   4  339.63   11.34
  -3   0   4  325.54   10.51
   3   0  -4  329.93   12.09
  -3   0   3    0.98    2.46
  -3   0   3   -0.01    2.09
   3   0  -3    0.54    2.66
  -3   0   2  796.53   14.91
  -3   0   2  841.16   12.97
  -3   0   2  817.80   14.13
   3   0  -2  766.51   11.48
  -3   0   2  776.65   11.83
   3   0  -2  839.33   16.25
  -3   0   1    0.08    1.92
  -3   0   1   -0.60    2.00
  -3   0   1   -0.40    1.73
   3   0  -1   -0.35    1.42
  -3   0   1   -0.40    1.18
   3   0  -1    0.02    2.06
  -3   0   0  132.96    5.42
  -3   0   0  139.83    6.15
  -3   0   0  137.05    6.17
   3   0   0  134.17    5.07
   3   0   0  141.59    6.23
  -3   0  -1    0.19    2.04
  -3   0  -1   -0.58    1.49
   3   0   1    0.63    1.79
   3   0   2  182.71    2.90
  -3   0  -2  183.89    7.48
   3   0   2  186.82    7.38
   3   0   2  188.05    4.16
  -3   0  -3    0.96    2.14
   3   0   3    0.97    2.57
   3   0   3   -0.22    1.32
  -3   0  -4  598.74   14.32
  -3   0  -4  610.75   16.47
   3   0   4  564.02   11.66
   3   0   4  581.65   15.79
  -3   0  -5   -0.66    1.78
  -3   0  -5   -1.80    3.81
   3   0   5    0.04    3.35
   3   0   5   -0.64    1.97
  -3   0  -6  804.94   21.54
  -3   0  -6  816.36   18.49
   3   0   6  811.44   18.12
  -3   0  -7   -1.26    1.89
  -3   0  -7   -2.26    3.14
   3   0   7   -5.19    4.14
   3   0   7    1.36    2.06
  -3   0  -8   76.96    8.12
  -3   0  -8   74.14    6.41
   3   0   8   93.95    9.46
   3   0   8   85.45    7.62
  -3   0  -9    3.17    1.28
  -3   0  -9    1.21    2.70
   3   0   9    0.16    3.56
   3   0   9   -2.78    3.04
  -3   0  -9    0.29    1.58
  -3   0 -10  457.16   20.36
  -3   0 -10  446.64   11.14
   3   0  10  465.15   23.13
   3   0  10  455.47   19.70
  -3   0 -10  462.66   11.84
  -3   0 -11   -0.17    1.64
   3   0  11    3.17    3.47
   3   0  11    0.25    1.45
  -3   0 -11    0.89    1.93
  -3   0 -12  170.50    7.77
   3   0  12  174.50   16.40
  -3   0 -12  177.37    8.27
  -3   0 -13    0.67    2.31
  -3   0 -13    0.02    2.50
  -3   0 -14  255.32    9.73
  -3   0 -14  253.77   10.04
  -3   0 -15   -0.86    2.82
  -3   0 -15   -1.45    2.28
  -3   0 -16  223.62    8.30
  -3   0 -16  215.77    7.71
  -3   0 -17    0.08    1.83
  -3   0 -17   -0.38    1.51
   3   1 -18    5.08    1.55
  -3   1  18    0.98    0.87
   3   1 -17   11.13    2.43
  -3   1  17   11.05    1.99
   3   1 -16   12.61    2.85
  -3   1  16   14.53    2.70
   3   1 -15  377.13   11.10
  -3   1  15  341.45   10.52
  -3   1  14   20.86    3.37
  -3   1  13   15.14    2.83
   3   1 -13   16.41    2.39
   3   1 -13   15.29    5.68
  -3   1  13   22.94    6.53
   3   1 -12   28.03    6.76
   3   1 -12   14.41    2.17
  -3   1  12   18.70    5.89
  -3   1  12   19.92    3.04
   3   1 -11  660.82   12.80
   3   1 -11  662.43   27.75
  -3   1  11  668.97   27.11
  -3   1  11  662.15   14.09
   3   1 -10   32.26    6.63
  -3   1  10   38.34    6.98
   3   1 -10   31.71    5.41
  -3   1  10   36.22    3.42
   3   1  -9  353.69   17.87
  -3   1   9  351.05   17.40
  -3   1   8   21.22    4.18
   3   1  -8   17.13    4.94
  -3   1   8   20.92    5.34
   3   1  -8   28.34    5.71
  -3   1   7  260.72   12.09
   3   1  -7  253.68   13.10
  -3   1   7  273.45   13.29
   3   1  -7  264.71   13.73
  -3   1   6  325.48   12.70
   3   1  -6  318.15   13.46
  -3   1   6  324.36   13.19
   3   1  -6  318.07   13.79
  -3   1   5 1042.11   21.03
   3   1  -5  986.47   20.93
  -3   1   5 1033.16   20.80
   3   1  -5  986.75   21.72
  -3   1   4  256.46   10.05
   3   1  -4  256.84    9.81
  -3   1   4  249.93    9.40
   3   1  -4  248.90   10.27
  -3   1   3  452.11   12.46
  -3   1   3  429.24   10.62
   3   1  -3  446.47   12.46
  -3   1   2  241.07    8.69
  -3   1   2  237.53    6.30
  -3   1   2  221.56    6.51
   3   1  -2  237.38    8.52
  -3   1   1 5063.08   36.31
   3   1  -1 5104.60   23.07
  -3   1   1 5026.55   23.13
  -3   1   0  105.15    5.74
  -3   1   0   94.95    5.10
   3   1   0   96.22    3.83
   3   1   0   96.87    5.15
  -3   1  -1 1183.96   18.24
  -3   1  -1 1163.75   16.33
  -3   1  -2   14.83    3.05
  -3   1  -2   12.64    2.29
   3   1   2   13.44    1.75
  -3   1  -2   15.31    2.41
  -3   1  -3 1625.02   22.27
   3   1   3 1543.64   17.45
  -3   1  -3 1540.84   17.52
  -3   1  -3 1606.35   18.15
  -3   1  -4  323.78   10.47
   3   1   4  307.91    9.14
  -3   1  -4  323.36    8.28
  -3   1  -5  300.57   12.91
  -3   1  -5  281.50   10.11
   3   1   5  299.61   10.31
  -3   1  -5  288.94    7.92
  -3   1  -6   53.41    4.90
  -3   1  -6   54.64    7.07
   3   1   6   43.29    4.96
  -3   1  -6   47.74    3.41
  -3   1  -7  484.82   14.57
  -3   1  -7  476.68   18.39
   3   1   7  468.35   16.01
  -3   1  -8  165.64    8.94
  -3   1  -8  133.58   10.86
   3   1   8  156.61   10.26
  -3   1  -9  461.46   20.12
   3   1   9  507.70   22.64
   3   1   9  491.23   19.21
  -3   1  -9  450.86   10.89
  -3   1 -10    3.12    1.59
   3   1  10    8.62    4.32
   3   1  10    7.94    3.43
  -3   1 -10    5.20    2.06
  -3   1 -11   46.37    4.04
  -3   1 -11   49.79    7.80
   3   1  11   37.59    6.01
   3   1  11   36.08    7.36
  -3   1 -11   45.87    4.33
  -3   1 -12   48.03    4.51
   3   1  12   36.47    8.16
  -3   1 -12   47.08    4.58
  -3   1 -13  388.53   11.80
  -3   1 -13  371.93   12.01
  -3   1 -14   44.59    4.64
  -3   1 -14   41.35    4.63
  -3   1 -15   15.32    3.43
  -3   1 -16    1.80    2.32
  -3   1 -16    2.97    2.03
  -3   1 -17  163.26    6.24
  -3   1 -17  154.08    5.79
   3   2 -18   45.05    3.01
   3   2 -17  111.10    5.29
  -3   2  17   98.19    4.62
   3   2 -16  109.91    5.94
  -3   2  16   98.87    5.32
   3   2 -15    6.65    2.46
  -3   2  15    7.70    2.48
  -3   2  14   12.47    2.66
  -3   2  13  136.53   14.03
  -3   2  13  120.84    6.54
   3   2 -12  130.54   13.39
  -3   2  12  114.50   11.92
  -3   2  12  124.11    6.45
   3   2 -11  138.56   13.23
  -3   2  11  125.59   12.50
   3   2 -11  130.40   11.19
  -3   2  11  138.69    6.54
   3   2 -10   17.41    5.38
  -3   2  10   21.00    5.47
   3   2 -10   23.50    5.04
  -3   2  10   26.35    2.96
  -3   2   9  298.77   14.31
   3   2  -9  284.58   16.09
  -3   2   9  288.67   16.03
   3   2  -9  278.98   15.20
   3   2  -8  983.58   27.24
  -3   2   8  995.35   27.14
   3   2  -8  941.72   27.55
  -3   2   7  287.33   12.71
   3   2  -7  279.22   13.64
  -3   2   7  295.05   14.02
   3   2  -7  264.66   13.63
  -3   2   6  206.79   10.35
   3   2  -6  198.61   10.65
  -3   2   6  206.69   10.94
   3   2  -6  194.36   10.78
  -3   2   5  522.03   15.30
   3   2  -5  491.73   14.72
  -3   2   5  514.08   15.06
   3   2  -5  481.11   15.07
  -3   2   4  700.76   16.82
   3   2  -4  669.02   15.31
  -3   2   4  679.30   15.37
   3   2  -4  656.54   15.84
   3   2  -3  547.61   12.18
  -3   2   3  555.70   12.25
   3   2  -3  574.06   13.52
   3   2  -2  379.42    8.79
  -3   2   2  407.13    7.63
  -3   2   2  374.10    8.76
   3   2  -2  406.76   10.55
  -3   2   1   89.75    4.43
   3   2  -1   92.98    2.17
  -3   2   1   84.88    3.64
  -3   2   1   98.18    5.88
   3   2  -1   90.70    4.91
  -3   2   0  159.23    6.47
   3   2   0  156.03    4.46
  -3   2   0  156.82    3.54
  -3   2   0  173.07    7.20
   3   2   0  154.58    6.05
  -3   2   0  171.32    7.07
  -3   2  -1 1361.73   20.52
  -3   2  -1 1353.51   18.89
  -3   2  -1 1341.67   18.53
  -3   2  -2  531.08   12.95
  -3   2  -2  538.01   11.95
  -3   2  -2  543.83   11.82
  -3   2  -3  125.40    6.59
   3   2   3  129.66    5.85
  -3   2  -3  135.13    6.20
  -3   2  -3  132.46    6.11
  -3   2  -4    3.68    2.01
   3   2   4    3.86    2.22
  -3   2  -4    4.24    2.30
   3   2   4    2.57    0.83
  -3   2  -4    3.44    1.94
  -3   2  -5  546.72   13.95
   3   2   5  547.13   14.60
  -3   2  -5  522.64   11.01
  -3   2  -5  552.98   12.65
  -3   2  -6  339.00   11.41
   3   2   6  342.43   12.86
  -3   2  -6  345.04   10.39
  -3   2  -7  967.78   19.85
   3   2   7  933.45   23.01
  -3   2  -8   69.78    5.73
  -3   2  -8   74.89    9.16
   3   2   8   72.08    7.49
  -3   2  -9   83.58    9.92
   3   2   9   99.30    9.07
  -3   2  -9   86.19    4.93
   3   2  10  604.08   23.35
  -3   2 -10  582.10   13.10
  -3   2 -11  551.76   13.16
   3   2  11  567.55   27.66
   3   2  11  577.50   24.22
  -3   2 -11  560.40   13.54
  -3   2 -12  119.97    6.60
   3   2  12  115.95   13.81
  -3   2 -12  118.12    6.69
  -3   2 -13    2.15    2.10
  -3   2 -13    0.66    2.51
  -3   2 -14  117.34    6.76
  -3   2 -14  100.77    6.46
  -3   2 -15  262.95    9.55
  -3   2 -16   91.64    5.47
  -3   2 -17   27.37    2.96
  -3   2 -17   25.72    2.68
   3   3 -18   23.80    2.26
   3   3 -17   -2.41    1.72
   3   3 -16  126.50    6.17
  -3   3  16  121.03    5.58
  -3   3  15   82.54    5.11
  -3   3  14  347.03   10.57
  -3   3  13   11.53    2.45
  -3   3  12   90.31   11.18
  -3   3  12   95.84    5.67
  -3   3  11    1.29    1.45
   3   3 -11    1.67    2.05
  -3   3  11   -3.92    4.09
   3   3 -11   -0.48    2.23
  -3   3  10  770.59   23.73
   3   3 -10  688.07   26.83
  -3   3  10  690.64   26.58
   3   3 -10  708.29   25.35
  -3   3  10  678.42   13.51
  -3   3   9    5.44    2.54
   3   3  -9   -0.78    3.29
  -3   3   9   -1.68    5.33
   3   3  -9    3.03    1.85
   3   3  -9    2.79    2.88
  -3   3   8    9.80    3.21
   3   3  -8    8.72    3.57
  -3   3   8   10.55    5.25
   3   3  -8    8.74    3.62
  -3   3   7  226.57   11.60
   3   3  -7  217.47   12.23
  -3   3   7  231.82   12.83
   3   3  -7  198.39   11.69
  -3   3   6 1114.83   23.96
   3   3  -6 1043.12   23.64
  -3   3   6 1077.06   24.29
  -3   3   5  168.76    9.30
   3   3  -5  163.59    8.79
  -3   3   5  158.46    9.07
   3   3  -5  150.30    8.50
  -3   3   4  135.49    8.09
   3   3  -4  119.92    6.81
  -3   3   4  128.68    7.39
   3   3  -4  125.83    6.95
   3   3  -3  260.70    8.56
  -3   3   3  260.32    9.07
  -3   3   3  283.09   10.49
   3   3  -3  270.46    8.99
  -3   3   2  653.56    9.80
   3   3  -2  643.69   11.06
  -3   3   2  644.29   12.54
   3   3  -2  669.27   12.83
   3   3  -1  832.67    9.35
  -3   3   1  799.19   12.08
  -3   3   1  900.26   17.34
   3   3  -1  817.91   13.19
  -3   3   1  890.20   17.15
  -3   3   0 1362.16   20.79
  -3   3   0 1384.87   20.70
  -3   3  -1   37.36    4.45
  -3   3  -1   39.72    4.19
  -3   3  -2  101.18    6.28
  -3   3  -2  107.87    6.33
  -3   3  -2  108.65    6.17
   3   3   2  100.28    3.75
  -3   3  -3  275.58    9.84
   3   3   3  275.82    7.17
   3   3   3  291.34    9.69
  -3   3  -3  291.40    9.81
  -3   3  -3  295.10    9.83
  -3   3  -4  807.17   16.72
   3   3   4  836.09    9.98
  -3   3  -4  863.39   16.59
   3   3   4  846.72   17.73
  -3   3  -4  872.29   17.19
  -3   3  -5   95.51    6.10
  -3   3  -5  107.97    6.33
   3   3   5   98.94    6.94
  -3   3  -5  108.40    6.46
  -3   3  -6    1.69    1.49
   3   3   6    1.47    2.49
  -3   3  -6    5.76    2.99
  -3   3  -6    7.04    2.08
  -3   3  -7   37.10    3.88
   3   3   7   32.27    5.14
  -3   3  -7   33.60    3.85
   3   3   8  865.24   25.06
  -3   3  -9  216.24   15.39
   3   3   9  212.15   13.72
  -3   3  -9  211.65    7.52
  -3   3 -10  208.75   15.65
   3   3  10  236.06   15.06
  -3   3 -10  218.11    8.09
  -3   3 -11    4.28    2.04
   3   3  11    4.66    3.20
  -3   3 -11    3.95    2.04
  -3   3 -12   80.45    5.51
   3   3  12   66.26   10.56
  -3   3 -12   75.65    5.38
  -3   3 -13   56.47    4.96
  -3   3 -13   53.28    4.76
  -3   3 -14  231.51    9.11
  -3   3 -14  215.85    8.86
  -3   3 -15    2.51    2.56
  -3   3 -16   60.91    4.50
  -3   3 -17   11.99    2.07
  -3   3 -17   12.85    2.22
   3   4 -17  214.92    6.83
   3   4 -16   -0.35    1.78
  -3   4  16   -4.16    1.32
  -3   4  15    2.70    1.62
  -3   4  14    8.23    2.30
  -3   4  13  511.25   12.68
  -3   4  12    4.22    1.97
  -3   4  12    4.56    3.85
  -3   4  11  120.35   12.32
  -3   4  11  112.90    5.87
   3   4 -11  112.54   10.90
  -3   4  10    1.34    1.51
   3   4 -10    4.79    3.30
  -3   4   9  413.81   17.07
   3   4  -9  371.72   18.71
   3   4  -9  394.70   16.82
  -3   4   9  395.86   19.38
   3   4  -9  378.83   18.25
  -3   4   8  227.47   12.30
   3   4  -8  213.76   13.23
   3   4  -8  213.75   12.27
  -3   4   8  222.45   13.74
   3   4  -8  202.29   13.07
  -3   4   7 1089.83   25.66
   3   4  -7 1086.07   26.82
  -3   4   7 1092.49   27.36
   3   4  -7 1055.78   27.62
  -3   4   6   73.86    6.95
   3   4  -6   78.34    7.25
  -3   4   6   73.32    7.70
   3   4  -6   79.73    7.99
   3   4  -6   71.74    6.60
  -3   4   5  168.67    9.62
   3   4  -5  161.73    8.76
  -3   4   5  161.52    9.43
   3   4  -5  171.15   10.37
   3   4  -5  152.34    8.27
  -3   4   4   61.35    6.06
   3   4  -4   64.18    5.38
  -3   4   4   60.14    5.75
  -3   4   4   65.61    5.99
   3   4  -4   63.03    4.93
   3   4  -3  665.76   13.74
  -3   4   3  686.92   15.47
   3   4  -3  678.29   13.40
  -3   4   2    1.42    2.27
  -3   4   2    3.67    3.31
   3   4  -2    2.61    1.46
  -3   4   1   31.57    3.31
  -3   4   1   48.17    5.37
  -3   4   1   43.21    5.02
   3   4  -1   38.27    2.89
  -3   4   0  168.44    8.48
   3   4   0  162.71    6.93
  -3   4   0  168.17    8.23
  -3   4  -1 2522.01   30.22
  -3   4  -1 2519.38   29.99
  -3   4  -2   11.17    3.20
  -3   4  -2   13.35    3.93
   3   4   2    9.87    2.06
   3   4   2    8.58    1.53
  -3   4  -2   14.68    3.42
  -3   4  -3  219.43    9.27
   3   4   3  247.38    7.57
  -3   4  -3  251.23   10.10
   3   4   3  226.40    4.46
  -3   4  -3  267.03   10.24
  -3   4  -4  127.50    7.06
   3   4   4  142.50    5.07
  -3   4  -4  144.11    7.99
   3   4   4  145.04    8.29
  -3   4  -4  149.68    7.96
  -3   4  -5  839.23   17.66
  -3   4  -5  889.80   18.73
   3   4   5  875.73   20.97
  -3   4  -5  869.73   19.44
  -3   4  -6   69.28    5.21
  -3   4  -6   74.54    6.29
   3   4   6   71.97    7.07
  -3   4  -6   75.90    6.04
   3   4   7  904.87   24.78
  -3   4  -7  884.21   20.97
   3   4   8    7.68    3.63
   3   4   9  164.22   12.41
  -3   4  -9  161.67    6.59
   3   4  10   14.33    4.98
  -3   4 -10    9.11    2.38
  -3   4 -11  470.13   24.81
   3   4  11  523.85   24.50
  -3   4 -11  527.26   12.90
  -3   4 -12    3.80    2.35
   3   4  12   -0.42    3.07
  -3   4 -12    3.25    2.00
  -3   4 -13   62.97    5.20
  -3   4 -13   54.63    4.77
  -3   4 -14    3.04    2.50
  -3   4 -14    2.42    1.95
  -3   4 -15  355.81   10.50
  -3   4 -16    7.25    2.28
  -3   4 -17   49.64    3.43
  -3   4 -17   53.02    3.55
   3   5 -17    9.18    1.83
   3   5 -16   52.79    3.99
  -3   5  14  166.66    7.10
  -3   5  13   -1.44    1.60
  -3   5  12  144.92   14.28
  -3   5  12  140.64    6.64
  -3   5  11   23.68    6.34
   3   5 -11   17.99    5.22
  -3   5  11   24.86    3.14
  -3   5  10  527.18   24.34
   3   5 -10  531.90   23.00
  -3   5  10  521.07   11.94
  -3   5   9  188.00   11.79
   3   5  -9  159.23   11.40
  -3   5   9  196.92   14.64
   3   5  -9  163.99   12.60
  -3   5   9  160.11    6.40
  -3   5   8  165.30   10.90
   3   5  -8  145.13   10.67
  -3   5   8  155.27   12.39
   3   5  -8  149.57   11.46
  -3   5   7  214.52   11.97
  -3   5   7  222.51   13.26
   3   5  -7  208.83   12.37
   3   5  -7  226.56   13.38
  -3   5   6 1465.32   29.78
   3   5  -6 1412.44   30.28
  -3   5   6 1437.27   29.93
   3   5  -6 1467.54   31.84
  -3   5   5  177.05   10.23
   3   5  -5  171.09   10.53
  -3   5   5  178.23   10.34
   3   5  -5  180.69   11.06
  -3   5   4  291.96   11.92
  -3   5   4  271.32   11.69
   3   5  -4  270.92    9.34
   3   5  -4  293.19   13.17
  -3   5   3   41.44    2.20
  -3   5   3   57.24    5.32
  -3   5   3   56.43    5.92
   3   5  -3   75.28    6.84
   3   5  -3   60.22    3.94
  -3   5   2  459.83   12.61
  -3   5   2  493.42   15.03
   3   5  -2  514.18   14.86
  -3   5   2  501.58   15.04
  -3   5   1  677.61   17.38
  -3   5   1  671.31   17.12
   3   5  -1  640.54   15.44
   3   5   0  710.58   16.58
  -3   5   0  744.43   18.21
   3   5   0  695.14   14.82
  -3   5   0  747.01   17.82
   3   5   1   44.52    4.38
  -3   5  -1   49.29    5.95
   3   5   1   41.55    3.78
  -3   5  -1   46.77    5.34
   3   5   2  807.53   16.10
  -3   5  -2  874.59   19.60
  -3   5  -2  880.11   19.60
   3   5   2  777.75   12.90
  -3   5  -3  276.11   10.92
   3   5   3  291.91    9.13
  -3   5  -3  313.59   12.17
   3   5   3  280.41    6.46
  -3   5  -3  323.38   12.31
   3   5   4  478.75   10.73
  -3   5  -4  511.38   15.59
   3   5   4  501.52   16.09
  -3   5  -4  516.70   15.71
  -3   5  -5  134.74    7.42
  -3   5  -5  159.89    9.49
   3   5   5  154.33    9.65
  -3   5  -5  164.19    9.37
  -3   5  -6    8.12    2.13
  -3   5  -6    5.72    4.45
   3   5   6    3.92    3.08
  -3   5  -6    6.39    2.61
   3   5   7  251.57   13.92
  -3   5  -7  239.49   11.91
   3   5   8  956.78   28.48
  -3   5  -8  937.29   24.14
   3   5   9  174.69   13.21
  -3   5  -9  160.94    6.64
   3   5  10  109.70   11.09
  -3   5 -10  104.21    5.67
  -3   5 -11   17.05    7.19
   3   5  11   16.25    5.63
  -3   5 -11    6.81    2.53
  -3   5 -12  138.26    7.11
  -3   5 -12  126.13    6.60
  -3   5 -13   39.57    4.19
  -3   5 -13   39.17    4.05
  -3   5 -14  151.63    7.36
  -3   5 -14  143.05    6.61
  -3   5 -15    6.49    2.49
  -3   5 -16   34.52    3.33
  -3   5 -17   30.54    2.63
  -3   5 -17   32.31    2.77
   3   6 -17   68.97    3.62
  -3   6  13  204.52    7.81
  -3   6  12  186.24   16.33
  -3   6  12  185.20    7.50
  -3   6  11   30.46    8.02
   3   6 -11   21.10    5.41
  -3   6  11   33.65    3.35
  -3   6  10   16.34    2.42
  -3   6  10   22.68    7.01
   3   6 -10    9.41    4.20
  -3   6   9   22.82    7.51
   3   6  -9   24.61    5.04
   3   6  -9   33.73    6.59
  -3   6   9   21.53    2.62
  -3   6   8  647.15   21.62
   3   6  -8  572.32   21.53
  -3   6   8  574.67   22.98
   3   6  -8  566.52   22.74
  -3   6   7  481.89   18.30
   3   6  -7  426.50   18.19
  -3   6   7  441.34   18.87
   3   6  -7  442.81   19.24
  -3   6   6   72.49    7.52
   3   6  -6   72.04    7.72
  -3   6   6   76.53    8.31
   3   6  -6   72.28    7.81
  -3   6   5    4.09    3.18
  -3   6   5    5.06    3.91
  -3   6   5    3.96    2.80
   3   6  -5    1.22    3.11
   3   6  -5    3.44    3.51
   3   6  -4  551.49   18.62
  -3   6   4  548.15   17.05
  -3   6   4  538.95   17.18
   3   6  -4  565.72   18.64
   3   6  -3  244.59   12.25
  -3   6   3  226.63   10.44
  -3   6   3  236.10   11.50
   3   6  -3  245.58   11.76
   3   6  -2  247.44   11.76
  -3   6   2  223.72    9.69
  -3   6   2  241.15   11.54
  -3   6   2  241.06   11.37
   3   6  -2  240.60   11.01
  -3   6   1    8.16    4.53
   3   6  -1   11.85    3.85
   3   6  -1    9.92    3.23
  -3   6   1    8.16    4.04
   3   6   0  198.98    9.71
  -3   6   0  216.29   11.16
   3   6   0  201.99    8.89
  -3   6   0  209.84   10.65
   3   6   1 1034.59   20.63
  -3   6  -1 1096.03   23.60
   3   6   1 1014.22   18.08
  -3   6  -1 1143.94   23.79
   3   6   2 1036.21   19.96
  -3   6  -2 1161.80   24.39
   3   6   2 1040.88   16.79
  -3   6  -2 1123.32   23.90
  -3   6  -3  469.18   15.12
  -3   6  -3  513.22   16.76
   3   6   3  463.00   12.74
   3   6   3  449.57    9.75
  -3   6  -3  540.29   17.02
  -3   6  -4   73.27    6.03
   3   6   4   82.25    5.20
  -3   6  -4   94.49    8.53
   3   6   4   88.77    7.73
  -3   6  -4   81.93    7.17
  -3   6  -5  397.29   15.41
   3   6   5  372.19   15.78
  -3   6  -5  372.32   15.01
  -3   6  -6  744.99   20.93
   3   6   6  752.08   23.63
  -3   6  -6  747.09   21.79
   3   6   7  131.43   10.86
  -3   6  -7  125.16    9.39
   3   6   8    3.94    3.98
  -3   6  -8    0.16    1.16
  -3   6  -8    3.12    2.18
  -3   6  -9   66.71    4.39
   3   6   9   79.15    9.64
  -3   6  -9   70.04    4.50
   3   6  10  151.46   13.65
  -3   6 -10  157.66    6.79
  -3   6 -11  228.02   18.91
   3   6  11  185.32   15.48
  -3   6 -11  218.13    8.21
  -3   6 -12   77.56    5.45
  -3   6 -13   88.31    5.78
  -3   6 -14   79.83    5.43
  -3   6 -15   76.95    4.99
  -3   6 -16   77.83    4.40
   3   7 -17   -1.18    1.11
  -3   7  11  187.58   16.39
  -3   7  11  179.97    7.22
   3   7 -11  169.39   14.36
  -3   7  10  142.84   14.27
  -3   7  10  139.97    6.27
   3   7 -10  133.90   12.02
   3   7  -9  284.40   16.39
  -3   7   9  290.92   18.50
   3   7  -9  290.42   17.51
  -3   7   9  285.45    8.64
  -3   7   8    3.44    1.51
  -3   7   8   -2.66    1.58
   3   7  -8   -0.10    2.50
   3   7  -8    5.41    3.64
  -3   7   7  417.97   17.83
   3   7  -7  399.46   18.29
  -3   7   7  403.37   18.99
   3   7  -7  393.18   18.84
  -3   7   6  228.86   13.13
   3   7  -6  228.62   13.65
  -3   7   6  217.41   13.47
   3   7  -6  225.40   13.94
   3   7  -5  453.82   18.42
  -3   7   5  431.59   17.10
  -3   7   5  417.89   16.41
   3   7  -5  441.98   18.26
  -3   7   4    3.69    3.33
  -3   7   4   -0.84    3.05
   3   7  -4    3.88    4.01
   3   7  -4    0.56    3.55
  -3   7   3    0.70    2.53
  -3   7   3    3.40    3.68
   3   7  -3    2.97    3.59
   3   7  -3    4.43    3.30
  -3   7   3    3.16    3.35
   3   7  -2  140.65    9.55
  -3   7   2  122.32    8.04
  -3   7   2  128.84    9.49
   3   7  -2  143.15    9.17
  -3   7   2  148.75    9.81
   3   7  -1 1184.63   25.57
  -3   7   1 1177.40   26.25
   3   7  -1 1134.27   23.35
  -3   7   1 1194.92   25.97
   3   7   0  148.41    9.10
  -3   7   0  150.06   10.25
   3   7   0  143.22    8.20
  -3   7   0  147.47    9.76
  -3   7  -1   17.26    5.74
   3   7   1   13.63    3.37
  -3   7  -1   14.16    4.38
   3   7   1   13.43    3.09
   3   7   2   60.63    5.64
  -3   7  -2   64.72    7.91
  -3   7  -2   67.16    6.94
   3   7   2   60.38    4.81
  -3   7  -3  808.07   20.90
   3   7   3  824.97   18.71
  -3   7  -3  871.98   23.24
  -3   7  -3  884.96   23.28
  -3   7  -4   41.19    4.75
   3   7   4   44.98    6.36
  -3   7  -4   40.90    7.08
   3   7   4   43.66    4.38
  -3   7  -4   46.71    6.13
  -3   7  -5  299.34   11.71
  -3   7  -5  329.36   15.46
   3   7   5  335.97   16.10
  -3   7  -5  325.96   14.99
   3   7   6    4.71    3.59
  -3   7  -6    9.29    3.90
  -3   7  -7  198.98    6.77
  -3   7  -7  212.42   13.52
   3   7   7  214.69   14.26
  -3   7  -7  201.22   12.64
   3   7   8   36.45    7.02
  -3   7  -8   35.56    3.23
  -3   7  -8   35.32    5.51
  -3   7  -9  551.65   12.43
   3   7   9  585.94   25.45
   3   7  10   16.36    5.07
   3   7  11  -18.42    5.95
  -3   7 -12    4.56    2.08
  -3   7 -13  325.47   10.35
  -3   7 -14   14.55    2.96
  -3   7 -15   18.28    2.81
  -3   7 -16   10.18    2.05
  -3   8  11    9.40    6.19
   3   8 -11    6.26    3.03
  -3   8  10   26.14    8.20
   3   8 -10   30.66    6.51
  -3   8   9   41.05    9.27
   3   8  -9   36.55    6.22
   3   8  -9   38.28    6.98
   3   8  -8  535.23   11.50
   3   8  -8  513.88   22.41
  -3   8   8  549.26   24.10
   3   8  -8  565.51   24.41
  -3   8   7   36.48    5.57
  -3   8   7   41.32    8.12
   3   8  -7   36.64    2.97
   3   8  -7   36.54    6.60
   3   8  -7   41.87    7.01
  -3   8   6   97.07    8.99
   3   8  -6  103.91    9.83
  -3   8   6  101.63    9.92
  -3   8   6   86.35    8.15
   3   8  -6   93.68    9.64
  -3   8   5   39.15    6.42
   3   8  -5   42.31    6.72
  -3   8   5   43.94    6.02
   3   8  -5   45.81    6.65
   3   8  -4 1098.58   28.90
  -3   8   4 1066.71   26.62
  -3   8   4 1072.97   27.18
   3   8  -4 1107.79   28.61
   3   8  -3   71.59    7.80
  -3   8   3   61.93    6.68
  -3   8   3   62.58    7.38
   3   8  -3   73.60    7.58
  -3   8   3   64.28    6.96
   3   8  -2  353.56   15.60
  -3   8   2  331.43   13.77
  -3   8   2  348.02   15.67
   3   8  -2  348.99   14.78
  -3   8   2  350.12   15.23
  -3   8   1    0.35    4.24
   3   8  -1   -0.21    3.02
  -3   8   1    2.57    3.16
   3   8  -1    0.77    2.79
   3   8   0  134.18    9.19
  -3   8   0  144.14   10.76
  -3   8   0  144.32   10.18
   3   8   0  129.31    8.42
  -3   8  -1   37.69    6.92
   3   8   1   27.47    4.59
  -3   8  -1   23.95    5.18
   3   8   1   30.67    4.17
   3   8   2  449.21   15.53
  -3   8  -2  462.45   18.30
  -3   8  -2  493.02   18.43
   3   8   2  451.55   13.53
  -3   8  -3   29.08    4.57
   3   8   3   26.39    3.99
  -3   8  -3   34.46    7.32
  -3   8  -3   28.21    5.28
  -3   8  -4   72.74    6.46
   3   8   4   73.48    6.06
  -3   8  -4   81.16    9.55
   3   8   4   84.76    8.76
  -3   8  -4   89.29    8.59
   3   8   5    3.96    3.09
  -3   8  -5    8.29    6.50
  -3   8  -5    2.87    3.25
  -3   8  -6 1002.30   15.14
  -3   8  -6 1066.08   29.11
   3   8   6 1083.95   31.57
  -3   8  -6 1051.02   29.50
   3   8   7    7.21    3.71
  -3   8  -7   13.72    2.16
  -3   8  -7    9.96    3.75
  -3   8  -8   48.90    3.97
   3   8   8   50.99    8.46
  -3   8  -8   53.43    7.33
  -3   8  -9   39.61    3.85
   3   8   9   48.70    8.17
   3   8  10  360.04   21.73
  -3   8 -13    3.63    2.24
  -3   8 -14  182.43    7.28
  -3   8 -15    6.89    1.96
  -3   8 -16  101.61    4.18
   3   9 -16   17.49    1.95
  -3   9  10   63.57   11.34
   3   9 -10   80.68   10.66
   3   9  -9  171.07   14.03
  -3   9   9  206.20   16.90
   3   9  -9  164.50   14.03
   3   9  -8    7.87    1.96
  -3   9   8   14.05    7.45
   3   9  -8    4.92    3.27
   3   9  -8    8.94    3.99
  -3   9   7  216.79   13.87
   3   9  -7  188.28    6.73
   3   9  -7  192.97   14.32
  -3   9   7  196.40   14.90
   3   9  -7  204.48   14.92
  -3   9   6   43.56    6.42
  -3   9   6   45.27    6.49
   3   9  -6   54.25    3.45
  -3   9   6   55.44    8.02
   3   9  -6   50.81    7.28
   3   9  -6   62.26    8.04
   3   9  -5  321.99   17.24
  -3   9   5  310.38   16.26
  -3   9   5  295.10   15.48
   3   9  -5  333.77   17.33
  -3   9   4   25.33    5.19
  -3   9   4   28.17    5.62
   3   9  -4   25.28    5.52
   3   9  -4   33.66    5.95
  -3   9   3   10.08    3.69
  -3   9   3   11.85    4.57
   3   9  -3   11.58    4.55
  -3   9   3    8.88    3.53
   3   9  -3    8.61    3.86
   3   9  -2  216.05   13.14
  -3   9   2  205.23   11.79
  -3   9   2  216.83   13.38
  -3   9   2  201.98   12.36
   3   9  -2  201.46   12.05
   3   9  -1 1193.59   29.27
  -3   9   1 1216.64   30.41
   3   9  -1 1153.47   27.06
  -3   9   1 1210.45   29.68
   3   9   0  312.99   14.83
  -3   9   0  335.84   16.64
  -3   9   0  349.58   16.22
   3   9   0  335.38   14.17
   3   9   1   77.55    7.57
  -3   9  -1   99.91   10.22
   3   9   1   74.35    6.65
  -3   9  -1   90.92    8.87
   3   9   2    3.09    2.18
  -3   9  -2    3.40    5.82
   3   9   2    1.44    2.68
  -3   9  -2    0.93    2.72
   3   9   3  644.98   19.52
  -3   9  -3  691.43   24.03
  -3   9  -3  674.61   23.23
  -3   9  -4  202.12   14.34
   3   9   4  200.12   13.67
  -3   9  -4  208.67   13.51
  -3   9  -5  201.16    6.95
  -3   9  -5  207.41   15.21
   3   9   5  202.88   14.15
  -3   9  -5  202.55   13.58
   3   9   6    7.54    4.28
  -3   9  -6   15.32    2.32
  -3   9  -6   12.94    4.78
  -3   9  -7  146.27    6.44
  -3   9  -7  164.72   14.90
   3   9   7  137.33   12.78
  -3   9  -7  151.53   12.43
   3   9   8   48.29    8.08
  -3   9  -8   57.95    4.41
  -3   9  -8   63.09    8.43
  -3   9  -9  172.40    7.50
   3   9   9  176.33   15.45
  -3   9  -9  156.12   13.40
   3   9  10    3.49    4.95
  -3   9 -10   10.35    2.76
  -3   9 -13  209.38    7.96
  -3   9 -14   32.24    3.21
  -3   9 -15    1.82    1.41
   3  10  -9  294.73   18.76
  -3  10   9  320.57   20.82
   3  10  -9  333.11   20.73
   3  10  -8  156.71    6.68
   3  10  -8  132.99   12.83
  -3  10   8  153.87   14.90
   3  10  -8  155.61   14.24
   3  10  -7  271.05    8.33
   3  10  -7  247.30   16.64
  -3  10   7  251.31   17.35
   3  10  -7  282.26   18.25
  -3  10   6    7.38    3.10
   3  10  -6    4.00    1.20
  -3  10   6   12.08    5.18
  -3  10   6    5.26    3.45
   3  10  -6    4.26    3.93
   3  10  -6    7.27    3.68
   3  10  -5   95.55   10.19
   3  10  -5   83.73    4.33
  -3  10   5   80.47    9.37
  -3  10   5   86.60    9.06
   3  10  -5   80.83    9.14
   3  10  -4  347.71   18.43
  -3  10   4  338.75   17.17
  -3  10   4  319.65   16.85
   3  10  -4  359.29   18.19
   3  10  -3  540.17   22.13
  -3  10   3  511.66   20.29
  -3  10   3  540.00   21.75
  -3  10   3  519.41   20.92
   3  10  -3  536.96   21.25
   3  10  -2   85.63    9.09
  -3  10   2   67.53    7.71
  -3  10   2   77.52    9.32
  -3  10   2   79.49    8.30
   3  10  -2   77.33    8.17
  -3  10   1    0.19    4.69
   3  10  -1   -1.22    2.63
  -3  10   1   -3.38    2.96
   3  10  -1    5.10    2.93
   3  10   0  143.96   11.03
  -3  10   0  163.40   13.17
  -3  10   0  149.96   11.52
   3  10   0  142.10    9.94
  -3  10  -1  584.51   22.96
   3  10   1  541.60   20.17
   3  10   1  552.79   18.47
  -3  10  -1  570.44   22.03
   3  10   2  141.70   10.39
  -3  10  -2  174.53   13.77
  -3  10  -2  156.43   11.87
  -3  10  -3   49.61    6.32
  -3  10  -3   62.18    4.01
   3  10   3   63.14    6.61
  -3  10  -3   78.53   10.61
  -3  10  -3   67.71    8.28
  -3  10  -4   33.47    9.79
   3  10   4   28.74    6.23
  -3  10  -4   32.39    2.96
  -3  10  -4   31.11    6.33
  -3  10  -5  302.01    8.96
  -3  10  -5  330.78   19.56
   3  10   5  288.32   17.82
  -3  10  -5  299.49   17.44
  -3  10  -6  361.69   10.10
  -3  10  -6  381.82   21.47
   3  10   6  361.55   20.39
  -3  10  -6  361.60   19.39
  -3  10  -7  197.16    7.79
  -3  10  -7  212.37   17.56
   3  10   7  198.86   15.87
  -3  10  -7  177.14   14.16
   3  10   8   -4.81    4.47
  -3  10  -8    4.32    2.13
  -3  10  -8   -2.68    2.11
   3  10   9   17.23    5.78
  -3  10  -9   23.45    3.33
  -3  10 -10  247.18    9.27
  -3  10 -12   96.06    5.68
  -3  10 -13    3.48    1.98
  -3  10 -14   32.79    2.92
  -3  10 -15   98.95    3.95
   3  11  -8    7.28    3.81
  -3  11   8   11.12    7.05
   3  11  -8    5.02    1.87
   3  11  -8    5.75    3.47
   3  11  -7   16.03    4.56
   3  11  -7    9.71    2.14
  -3  11   7    2.91    6.88
   3  11  -7   16.40    4.68
  -3  11   6  300.90   17.43
   3  11  -6  283.29    8.45
   3  11  -6  279.46   18.19
  -3  11   6  269.56   17.52
  -3  11   6  261.08   16.12
   3  11  -6  286.13   18.40
   3  11  -5   12.16    4.90
  -3  11   5   12.94    4.35
  -3  11   5   11.92    5.06
   3  11  -5   12.36    2.12
   3  11  -5   11.38    4.10
   3  11  -4  300.12   18.13
   3  11  -4  304.03    8.23
  -3  11   4  294.90   16.90
  -3  11   4  291.13   17.14
   3  11  -4  304.05   17.51
   3  11  -3    4.03    3.27
  -3  11   3   -2.82    3.09
  -3  11   3    2.90    4.10
   3  11  -3    4.62    2.10
  -3  11   3   -2.65    2.34
   3  11  -2  304.49   17.35
  -3  11   2  297.45   16.08
  -3  11   2  332.16   18.39
  -3  11   2  325.23   17.43
   3  11  -2  318.96   16.74
   3  11  -1   27.68    5.82
  -3  11   1   21.42    7.21
   3  11  -1   23.27    4.61
  -3  11   1   30.82    5.92
   3  11   0  647.67   23.98
  -3  11   0  725.57   27.03
   3  11   0  684.74   22.86
  -3  11   0  725.15   26.11
   3  11   1    6.99    3.01
  -3  11  -1    1.34    7.84
   3  11   1    7.02    2.21
  -3  11  -1    6.69    3.85
   3  11   2   76.10    8.12
  -3  11  -2   99.89   12.24
  -3  11  -2   76.73    9.12
   3  11   3   -3.72    2.12
  -3  11  -3    1.55    1.55
  -3  11  -3    3.45    2.87
  -3  11  -4  550.33   12.36
  -3  11  -4  562.97   25.54
   3  11   4  538.31   24.52
  -3  11  -4  569.19   24.60
  -3  11  -5   11.99    2.50
  -3  11  -5    9.48    4.56
   3  11   6   13.65    5.58
  -3  11  -6   11.50   11.25
  -3  11  -6    2.43    1.77
  -3  11  -6    6.24    3.98
   3  11   7    0.89    4.20
  -3  11  -7    3.92    2.12
  -3  11  -7    1.42    1.88
  -3  11  -8  209.12    8.43
   3  11   8  187.74   16.52
  -3  11  -8  167.76   14.46
  -3  11  -9    0.62    2.40
  -3  11 -10   51.75    4.74
  -3  11 -12  194.18    7.34
  -3  11 -13    5.29    1.82
  -3  11 -14   72.54    3.66
   3  12  -8    1.58    1.68
   3  12  -7  280.13    8.95
   3  12  -7  256.18   18.36
  -3  12   7  261.29   19.28
   3  12  -7  290.78   19.40
   3  12  -6    1.27    3.97
  -3  12   6    7.94    5.67
   3  12  -6    0.45    1.60
   3  12  -6    6.40    3.20
   3  12  -5  157.25    6.41
   3  12  -5  157.37   14.31
  -3  12   5  147.58   13.41
  -3  12   5  144.10   12.78
   3  12  -5  169.59   14.24
   3  12  -4    8.18    4.59
  -3  12   4   21.79    6.05
  -3  12   4   14.59    5.08
   3  12  -4   19.44    2.41
   3  12  -4   25.27    5.47
   3  12  -3  600.49   11.71
   3  12  -3  557.06   25.11
  -3  12   3  536.37   23.06
  -3  12   3  542.24   24.31
   3  12  -3  572.65   24.42
  -3  12   2    7.27    3.24
  -3  12   2   10.98    6.59
   3  12  -2    6.07    3.92
  -3  12   2    2.34    1.93
   3  12  -2    4.15    2.51
   3  12  -1   -1.52    2.65
  -3  12   1    4.71    6.83
  -3  12   1   -4.37    3.55
   3  12  -1   -2.04    1.65
   3  12   0    3.02    2.57
  -3  12   0    1.83    7.52
   3  12   0    3.35    1.77
  -3  12   0   11.12    3.37
   3  12   1  362.67   18.75
  -3  12  -1  393.64   22.26
  -3  12  -1  378.23   20.29
   3  12   2   52.57    7.20
  -3  12  -2   56.86   11.86
  -3  12  -2   61.69    4.51
  -3  12  -2   60.84    8.66
  -3  12  -3   74.69    5.04
  -3  12  -3   66.87   13.00
  -3  12  -3   65.12    9.01
   3  12   4    3.98    2.19
  -3  12  -4   -1.04    1.50
  -3  12  -4   -1.97    2.47
  -3  12  -5  151.78    7.03
  -3  12  -5  159.88   17.55
   3  12   5  143.46   13.79
  -3  12  -5  143.18   13.48
   3  12   6   19.03    6.21
  -3  12  -6   16.63   11.76
  -3  12  -6   13.46    2.69
  -3  12  -6   18.61    4.96
  -3  12  -7  426.13   11.87
   3  12   7  424.04   23.94
  -3  12  -8    5.55    2.69
  -3  12  -9   28.30    3.75
  -3  12 -10    1.01    2.37
  -3  12 -12    5.62    1.85
  -3  12 -13   -0.99    1.22
   3  13  -8    3.57    1.73
   3  13  -7   51.87    4.18
   3  13  -6  423.67   10.80
   3  13  -5  196.13    7.26
   3  13  -5  178.02   15.46
  -3  13   5  172.84   14.46
  -3  13   5  170.55   14.19
   3  13  -5  178.35   14.91
   3  13  -4   44.49    8.29
  -3  13   4   26.39    6.68
  -3  13   4   29.73    6.87
   3  13  -4   31.33    3.26
   3  13  -4   33.85    6.52
  -3  13   3   20.84    5.60
  -3  13   3   28.47    7.00
   3  13  -3   27.54    2.83
   3  13  -3   28.89    6.84
   3  13  -3   17.32    4.77
   3  13  -2  159.76   14.21
  -3  13   2  152.28   13.07
  -3  13   2  168.63   14.88
  -3  13   2  152.22   12.99
   3  13  -2  157.98   12.94
   3  13  -1  100.01   11.08
  -3  13   1   78.97    9.70
  -3  13   1   92.81   12.54
  -3  13   1   76.77    9.67
   3  13  -1   73.97    8.71
   3  13   0  167.69   14.01
  -3  13   0  189.44   16.73
  -3  13   0  171.08   14.18
   3  13   1   -0.68    2.40
  -3  13  -1    1.72    8.45
  -3  13  -1   -4.48    3.61
   3  13   2   43.09    7.09
  -3  13  -2   55.01   12.36
  -3  13  -2   62.62    4.77
  -3  13  -2   61.24    9.21
  -3  13  -3  164.81    7.32
   3  13   3  162.57   14.87
  -3  13  -3  154.95   17.18
  -3  13  -3  158.49   14.19
  -3  13  -4  337.25   10.47
  -3  13  -4  311.41   22.80
   3  13   4  324.99   20.71
  -3  13  -4  300.14   19.63
   3  13   5   43.19    8.12
  -3  13  -5   36.15   12.97
  -3  13  -5   37.44    4.01
  -3  13  -5   32.28    6.48
  -3  13  -6    2.43    2.51
  -3  13  -7   48.31    4.61
  -3  13  -8  323.76   10.54
  -3  13  -9   91.97    5.92
   3  14  -7   75.07    4.83
   3  14  -6   19.22    2.76
   3  14  -5   12.76    2.22
   3  14  -4  231.28    7.78
   3  14  -3   76.75   10.76
   3  14  -3  100.43    5.13
  -3  14   3   85.39   10.46
  -3  14   3   84.61   11.10
   3  14  -3   70.66    9.70
  -3  14   2   55.58    8.29
   3  14  -2   51.77    8.05
  -3  14   2   56.65   10.19
   3  14  -2   54.29    7.90
  -3  14   2   60.69    9.15
  -3  14   1   12.88    4.48
   3  14  -1    2.51    2.08
  -3  14   1   15.81    8.16
  -3  14   1   12.71    4.35
   3  14   0  195.69   15.64
  -3  14   0  182.28   14.31
  -3  14   0  180.70   17.19
  -3  14   0  195.06   15.35
   3  14   1   80.04    9.62
  -3  14  -1   93.21    5.97
  -3  14  -1  103.11   15.08
  -3  14  -1   95.17   10.95
  -3  14  -2  128.39    6.77
  -3  14  -2  109.21   15.61
  -3  14  -2  111.86   12.42
  -3  14  -3   31.76    3.77
  -3  14  -4    1.55    2.37
  -3  14  -5   56.38    4.84
  -3  14  -6  146.30    7.28
  -3  14  -7   29.67    4.10
  -3  14  -8   32.26    4.32
  -3  14  -9   63.20    5.09
   3  15  -7   29.65    3.45
   3  15  -6   23.86    3.24
   3  15  -5  207.51    7.44
   3  15  -4    0.75    1.01
  -3  15   0    0.82    2.38
  -3  15  -1    1.32    2.60
  -3  15  -2   28.47    4.09
  -3  15  -3  344.05   10.89
  -3  15  -4    3.45    2.71
  -3  15  -5  152.48    7.43
  -3  15  -6   -0.52    2.61
  -3  15  -7  123.89    6.76
  -3  15  -8   11.49    3.26
  -3  15  -9  188.63    7.40
   3  16  -6    5.26    2.15
   3  16  -5   28.66    3.17
  -3  16   1   -0.43    2.67
  -3  16   0  120.12    6.74
  -3  16  -1    7.04    2.98
  -3  16  -2  331.65   10.61
  -3  16  -3    0.39    3.05
  -3  16  -4    4.63    3.21
  -3  16  -5    9.89    3.42
  -3  16  -6  314.38    9.93
  -3  16  -7   31.99    3.90
  -3  16  -8    6.13    2.50
  -3  17   2   62.62    5.07
  -3  17   1  116.93    6.60
  -3  17   0   44.71    4.55
  -3  17  -1   11.30    3.31
  -3  17  -2    1.91    2.76
  -3  17  -3  111.81    6.34
  -3  17  -4  144.59    6.85
  -3  17  -5   68.70    5.01
  -3  17  -6    0.90    2.28
  -3  17  -7   29.53    3.33
  -3  17  -8   41.98    3.44
  -3  18   5   30.49    3.20
  -3  18   4   24.75    3.25
  -3  18   3  128.36    5.96
  -3  18   2   13.25    3.05
  -3  18   1   19.33    3.27
  -3  18   0   17.77    3.21
  -3  18  -1  121.59    6.04
  -3  18  -2   43.72    4.11
  -3  18  -3   11.99    2.86
  -3  18  -4    7.13    2.37
  -3  18  -5   20.16    2.93
  -3  18  -6   21.54    2.84
  -3  18  -7   53.85    3.54
  -3  19   5    1.25    1.51
  -3  19   4   28.37    2.77
  -3  19   3    0.30    1.70
  -3  19   2   84.91    4.58
  -3  19   1    3.41    1.94
  -3  19   0   82.06    4.60
  -3  19  -1    2.32    1.86
  -3  19  -2   20.08    2.73
  -3  19  -3    0.37    1.86
  -3  19  -4  194.74    6.20
  -3  19  -5   -0.26    1.56
  -4 -19   4  106.25    4.50
  -4 -19   4   98.58    4.50
  -4 -19   3   -0.14    1.36
  -4 -19   3    1.51    1.41
  -4 -19   2   46.24    3.26
  -4 -19   2   47.73    3.34
  -4 -19   1    1.16    1.26
  -4 -19   0   37.19    2.97
  -4 -19   0   45.90    3.08
  -4 -19  -1   13.81    2.18
   4 -19   1   10.24    2.11
   4 -19   2   91.93    4.48
   4 -19   3   -0.77    1.36
   4 -19   4    4.22    1.24
  -4 -18   7   45.82    3.02
  -4 -18   7   40.22    2.75
  -4 -18   7   45.18    3.20
   4 -18  -7   42.08    2.94
  -4 -18   6   62.24    3.93
  -4 -18   6   67.26    3.92
  -4 -18   6   50.82    3.13
   4 -18  -6   52.17    3.39
  -4 -18   5   67.46    4.16
  -4 -18   5   63.63    4.14
   4 -18  -5   55.67    3.56
  -4 -18   4    2.51    2.06
  -4 -18   4    2.34    1.90
   4 -18  -4    3.19    1.48
  -4 -18   3   36.18    3.54
  -4 -18   3   41.41    3.62
   4 -18  -3   30.19    2.77
  -4 -18   2   17.07    2.73
  -4 -18   2   22.07    3.00
  -4 -18   1  122.43    5.71
  -4 -18   1  118.16    5.61
  -4 -18   0   13.14    2.38
  -4 -18   0   12.31    2.30
  -4 -18  -1    2.74    1.54
  -4 -18  -2   10.86    2.39
   4 -18   2    9.18    2.36
  -4 -18  -2   10.08    1.83
   4 -18   3  158.49    6.27
   4 -18   3  136.63    5.19
   4 -18   4   14.73    2.06
   4 -18   4   12.59    1.85
   4 -18   4   12.06    2.07
   4 -18   5    2.62    1.24
   4 -18   5    1.96    1.28
   4 -18   5    2.85    1.29
   4 -18   6   -0.72    1.14
   4 -18   6   -1.16    1.20
  -4 -17   9   55.28    3.37
  -4 -17   9   55.38    3.07
   4 -17  -9   52.23    3.26
  -4 -17   8   49.41    3.51
  -4 -17   8   52.06    3.41
  -4 -17   8   40.00    3.14
   4 -17  -8   48.04    3.44
  -4 -17   7   41.41    3.29
  -4 -17   7   48.09    3.83
  -4 -17   7   49.09    3.76
   4 -17  -7   39.55    3.44
  -4 -17   6   -1.27    1.44
  -4 -17   6   -1.59    2.11
  -4 -17   6    0.35    1.86
   4 -17  -6    0.88    1.75
  -4 -17   5   52.85    3.83
  -4 -17   5   58.60    4.53
  -4 -17   5   64.04    4.68
   4 -17  -5   50.84    3.95
  -4 -17   4   62.41    4.04
  -4 -17   4   75.84    5.19
  -4 -17   4   68.68    4.99
   4 -17  -4   62.54    4.30
  -4 -17   3   89.95    5.64
  -4 -17   3   85.53    5.43
   4 -17  -3   72.68    4.59
  -4 -17   2   57.66    4.61
  -4 -17   2   58.93    4.59
   4 -17  -2   50.37    3.77
  -4 -17   1    2.14    2.30
  -4 -17   1    2.81    2.22
  -4 -17   0   50.96    4.32
  -4 -17   0   43.13    3.89
  -4 -17  -1  143.73    6.47
  -4 -17  -1  140.42    6.33
   4 -17   2   15.14    2.39
   4 -17   2   15.36    2.42
  -4 -17  -2   15.75    2.44
  -4 -17  -3   35.33    3.53
   4 -17   3   31.88    3.17
   4 -17   3   31.65    3.10
   4 -17   4    6.25    1.90
   4 -17   4    4.73    1.99
   4 -17   4    5.33    1.96
   4 -17   5  102.82    5.18
   4 -17   5  106.68    5.30
   4 -17   5  112.27    5.22
   4 -17   6   86.74    4.76
   4 -17   6   85.26    4.69
   4 -17   7   44.96    3.45
   4 -17   7   37.00    3.14
   4 -17   8    0.28    1.08
   4 -17   8    0.03    1.31
  -4 -16  10  107.41    4.92
  -4 -16  10   99.44    4.10
   4 -16 -10  110.02    4.79
  -4 -16   9   -0.66    1.38
  -4 -16   9    1.71    1.83
   4 -16  -9    3.03    1.82
  -4 -16   8    1.72    1.60
  -4 -16   8    0.86    1.83
  -4 -16   8    1.04    1.87
   4 -16  -8    0.81    2.04
  -4 -16   7    1.70    2.23
  -4 -16   7    1.98    1.79
  -4 -16   7    1.34    1.91
   4 -16  -7    1.97    2.04
  -4 -16   6  289.14    9.43
  -4 -16   6  281.14    9.53
  -4 -16   6  250.93    8.60
   4 -16  -6  251.84    8.67
  -4 -16   5   20.80    3.41
  -4 -16   5   19.04    3.43
   4 -16  -5   21.48    3.19
  -4 -16   4   24.86    3.78
  -4 -16   4   21.68    3.70
   4 -16  -4   16.89    2.89
  -4 -16   3    1.48    2.62
  -4 -16   3    0.67    2.48
   4 -16  -3    0.06    1.81
  -4 -16   2  147.43    7.35
  -4 -16   2  139.88    7.04
   4 -16  -2  124.27    6.06
  -4 -16   1   15.97    3.12
  -4 -16   1   11.48    2.63
  -4 -16   0   77.40    5.18
  -4 -16   0   89.35    5.75
   4 -16   0   75.61    4.86
  -4 -16  -1    1.69    2.08
   4 -16   1    2.41    1.76
  -4 -16  -1    3.54    1.82
   4 -16   1    4.75    1.75
  -4 -16  -2   85.82    5.11
   4 -16   2   81.16    5.20
  -4 -16  -2   75.80    5.06
   4 -16   2   76.58    4.81
   4 -16   3   11.77    2.38
   4 -16   3    9.35    2.35
  -4 -16  -4  263.92    8.31
   4 -16   4  252.31    8.88
   4 -16   4  245.21    8.62
   4 -16   4  256.74    8.76
   4 -16   5    1.63    1.83
   4 -16   5    4.27    1.79
   4 -16   5    4.73    2.26
   4 -16   6    6.15    2.03
   4 -16   6   10.62    2.61
   4 -16   6   11.79    2.24
   4 -16   7    0.65    1.69
   4 -16   7    2.12    2.15
   4 -16   8  204.23    7.28
   4 -16   8  178.28    6.84
   4 -16   9    2.11    1.57
   4 -16   9    2.73    1.73
  -4 -15  11   12.45    2.19
  -4 -15  11   13.69    1.66
   4 -15 -11   13.50    2.19
  -4 -15  10    0.12    1.07
  -4 -15  10    0.82    1.86
   4 -15 -10    1.28    1.92
  -4 -15   9  163.07    6.88
  -4 -15   9  169.59    7.19
  -4 -15   9  169.03    6.50
   4 -15  -9  168.04    7.00
  -4 -15   8    0.64    1.94
  -4 -15   8    0.90    2.28
  -4 -15   8    0.60    2.14
   4 -15  -8    1.58    2.19
  -4 -15   7  146.62    7.00
  -4 -15   7  146.37    7.18
   4 -15  -7  139.15    6.90
  -4 -15   6   -0.56    2.23
  -4 -15   6   -0.76    2.58
   4 -15  -6    0.19    2.34
  -4 -15   5  109.04    6.52
  -4 -15   5  106.04    6.57
   4 -15  -5   91.87    5.72
  -4 -15   4    8.26    3.21
  -4 -15   4   10.26    3.06
   4 -15  -4    7.50    2.64
  -4 -15   3  394.51   11.96
  -4 -15   3  377.77   11.53
   4 -15  -3  359.07   10.63
   4 -15  -2    0.66    1.45
  -4 -15   2    3.04    2.67
  -4 -15   2    1.10    2.20
   4 -15  -2    1.93    1.83
  -4 -15   1   31.92    3.94
  -4 -15   1   24.32    3.36
   4 -15  -1   23.66    2.99
   4 -15  -1   22.32    2.75
  -4 -15   0    2.35    1.78
  -4 -15   0    2.43    2.10
   4 -15   0    1.26    1.66
  -4 -15  -1  319.41   10.40
  -4 -15  -1  325.44   10.05
   4 -15   1  319.42   10.17
   4 -15   1  300.70    9.26
  -4 -15  -2    3.68    2.10
  -4 -15  -2    1.05    1.43
   4 -15   2    1.60    1.62
   4 -15   2    2.82    2.13
   4 -15   3   31.80    3.79
  -4 -15  -3   29.11    3.01
  -4 -15  -3   27.32    3.23
   4 -15   3   28.22    3.39
   4 -15   4   44.59    4.34
  -4 -15  -4   47.00    4.21
   4 -15   4   47.08    4.39
   4 -15   5  190.23    8.16
   4 -15   5  181.32    7.45
   4 -15   6   -0.19    2.37
   4 -15   6   -5.40    2.09
   4 -15   7  125.82    6.65
   4 -15   8    8.12    2.60
   4 -15   8    6.87    2.57
   4 -15   9  112.54    5.76
   4 -15   9   99.92    5.55
   4 -15  10    6.41    2.04
   4 -15  10    6.53    1.93
   4 -15  11  131.31    5.06
   4 -15  11  126.27    5.19
  -4 -14  12   42.94    3.43
   4 -14 -12   38.43    3.10
  -4 -14  11   32.33    2.63
  -4 -14  11   42.17    3.91
   4 -14 -11   36.60    3.46
  -4 -14  10  111.75    5.23
  -4 -14  10  119.68    6.39
   4 -14 -10  126.13    6.25
  -4 -14   9   33.35    3.75
  -4 -14   9   33.19    3.39
  -4 -14   9   37.64    4.21
   4 -14  -9   38.25    4.26
  -4 -14   8    4.01    2.23
  -4 -14   8    1.56    2.55
  -4 -14   8    2.63    2.59
   4 -14  -8    3.49    2.76
  -4 -14   7   55.07    4.84
  -4 -14   7   52.77    5.00
   4 -14  -7   48.89    4.55
  -4 -14   6  194.78    8.41
  -4 -14   6  194.58    8.54
   4 -14  -6  190.26    8.15
  -4 -14   5   44.21    4.52
  -4 -14   5   47.00    4.70
   4 -14  -5   45.26    4.30
  -4 -14   4   57.71    5.16
  -4 -14   4   52.32    4.82
   4 -14  -4   52.94    4.54
   4 -14  -3   31.43    3.44
  -4 -14   3   36.55    4.24
  -4 -14   3   37.72    4.07
   4 -14  -3   32.30    3.59
  -4 -14   2  209.60    8.49
  -4 -14   2  228.83    9.18
   4 -14  -2  215.44    8.26
   4 -14  -2  214.33    8.22
  -4 -14   1   71.59    5.09
  -4 -14   1   81.01    5.72
   4 -14  -1   66.14    4.82
   4 -14  -1   68.69    4.64
  -4 -14   0   49.18    4.51
   4 -14   0   42.96    4.02
  -4 -14   0   44.30    4.09
  -4 -14  -1    6.14    2.36
   4 -14   1    8.94    2.50
   4 -14   1    7.56    2.03
  -4 -14  -1   10.10    2.25
  -4 -14  -2  204.91    8.34
   4 -14   2  204.76    8.45
  -4 -14  -2  203.15    7.75
   4 -14   3  172.49    7.95
  -4 -14  -3  169.76    7.44
  -4 -14  -4  193.27    7.77
   4 -14   4  197.07    8.54
   4 -14   5  101.48    6.39
  -4 -14  -5  115.83    6.03
   4 -14   6    9.87    2.93
   4 -14   7   55.42    5.08
   4 -14   8  237.74    9.25
   4 -14   9   32.63    3.97
   4 -14  10    5.47    2.48
   4 -14  11   15.01    2.32
   4 -14  11   12.39    2.50
   4 -14  12   75.38    3.86
   4 -14  12   71.93    4.07
  -4 -13  13   50.71    3.54
   4 -13 -13   47.94    3.25
  -4 -13  13   42.23    2.71
  -4 -13  12  134.53    6.23
   4 -13 -12  128.77    5.73
  -4 -13  12  122.23    5.11
  -4 -13  11   20.99    2.39
  -4 -13  11   25.93    3.63
   4 -13 -11   28.75    3.47
  -4 -13  11   25.47    2.66
  -4 -13  10    2.76    1.56
  -4 -13  10    3.02    2.61
   4 -13 -10    2.31    2.55
  -4 -13   9   30.66    3.74
  -4 -13   9   34.82    3.58
  -4 -13   9   43.39    4.69
   4 -13  -9   44.51    4.51
  -4 -13   8  286.18    9.64
  -4 -13   8  298.51   10.30
   4 -13  -8  289.45   10.04
  -4 -13   7   41.06    4.31
  -4 -13   7   46.28    4.63
   4 -13  -7   47.10    4.55
  -4 -13   6   -0.32    2.54
  -4 -13   6    0.78    2.24
   4 -13  -6    3.15    2.24
  -4 -13   5   73.76    5.54
  -4 -13   5   68.69    5.26
   4 -13  -5   68.56    5.05
  -4 -13   5   54.43    8.21
  -4 -13   4  316.46   10.66
  -4 -13   4  302.72   10.17
   4 -13  -4  287.83    9.70
   4 -13  -4  298.53   19.59
  -4 -13   4  261.87   17.71
  -4 -13   4  268.55   18.62
  -4 -13   3  119.30    6.48
  -4 -13   3  117.96    6.68
   4 -13  -3  114.66    6.13
  -4 -13   3  112.76   11.94
   4 -13  -3  100.32   11.56
  -4 -13   3   87.73   10.05
  -4 -13   2   87.52    5.59
  -4 -13   2   92.33    5.92
   4 -13  -2   78.06    5.03
  -4 -13   2   90.73   11.21
   4 -13  -2   72.27   10.26
   4 -13  -1   36.75    3.85
  -4 -13   1   43.17    4.21
  -4 -13   1   38.66    3.74
   4 -13  -1   36.43    3.59
  -4 -13   1   43.15    7.95
   4 -13  -1   51.01    7.88
  -4 -13   0  113.48    6.41
[truncated: 558,610 more chars]
